# Supplementary material for: Soft-sediment deformation structures in Holocene coastal gravel deposits reveal two 1.8–2.0 ka old Mw > 7.0 earthquakes in southern-central Hispaniola
Source: Sci Rep. 2025 Jul 23;15:26793. doi: 10.1038/s41598-025-09922-y (PMC12287264; doi:10.1038/s41598-025-09922-y)
Supplement: Supplementary file 2 — Supplementary Information 2. [file 41598_2025_9922_MOESM2_ESM.xlsx]

## Sheet: title
Soft-sediment deformation structures in Holocene coastal gravel deposits reveal two 1.8-2.0 ka old Mw > 7.0 earthquakes in southern-central Hispaniola
Francisco José Fernández 1,*	Fernando Pérez Valera 2	Javier Escuder-Viruete 3
1 Universidad de Oviedo, Departamento de Geología, Oviedo, 33005, Spain
2 Universidad de Alicante, Departamento de Ciencias de la Tierra y del Medio Ambiente, Alicante, 03080, Spain
3 CSIC, Instituto Geológico y Minero de España, Madrid, 28760, Spain
*fjfernandez@uniovi.es
Supplementary Table S3: Table of grain size distribution, morphological grain data, and particle distribution in sieves.
This file is provided, containing the results of grain size analysis for all samples. This includes data on grain size distribution, morphological paramenters and particle size distribution of the current beach deposits.

## Sheet: Grain Size
Sections_XY															Sections_XZ
Coarse gravel sort					Mixed sandy gravel sort					Coarse sand sort
Grain size bin (mm)	Frequency	Area (mm2)	Number fraction (%)	Area fraction (%)	Grain size bin (mm)	Frequency	Area (mm2)	Number fraction (%)	Area fraction (%)	Grain size bin (mm)	Frequency	Area (mm2)	Number fraction (%)	Area fraction (%)	Grain size bin (mm)	Frequency	Area (mm2)	Number fraction (%)	Area fraction (%)
3.56825	0	0	0	0	3.56825	0	0	0	0	3.56825	561	5610	97.0588	93.1894	3.56825	42	420	7.43363	1.58371
5.04627	19	380	1.14596	0.134852	5.04627	42	840	3.37892	0.15561	5.04627	13	260	2.24913	4.31894	5.04627	180	3600	31.8584	13.5747
6.18039	92	2760	5.54885	0.979453	6.18039	128	3840	10.2977	0.711361	6.18039	2	60	0.346021	0.996678	6.18039	120	3600	21.2389	13.5747
7.1365	89	3560	5.36791	1.26335	7.1365	79	3160	6.35559	0.585391	7.1365	1	40	0.17301	0.664452	7.1365	65	2600	11.5044	9.80392
7.97885	128	6400	7.72014	2.27119	7.97885	61	3050	4.90748	0.565014	7.97885	1	50	0.17301	0.830565	7.97885	52	2600	9.20354	9.80392
8.74039	119	7140	7.17732	2.5338	8.74039	48	2880	3.86163	0.533521	8.74039	0	0	0	0	8.74039	29	1740	5.13274	6.56109
9.4407	100	7000	6.03136	2.48412	9.4407	45	3150	3.62027	0.583539	∑	578	6020	100	100	9.4407	14	980	2.47788	3.69532
10.0925	105	8400	6.33293	2.98094	10.0925	39	3120	3.13757	0.577981						10.0925	22	1760	3.89381	6.6365
10.7047	105	9450	6.33293	3.35356	10.7047	23	2070	1.85036	0.383468						10.7047	8	720	1.41593	2.71493
11.2838	77	7700	4.64415	2.73253	11.2838	28	2800	2.25261	0.518701						11.2838	2	200	0.353982	0.754148
15.9577	535	107000	32.2678	37.9715	15.9577	184	36800	14.8029	6.81721						15.9577	20	4000	3.53982	15.083
19.5441	158	47400	9.52955	16.821	19.5441	118	35400	9.49316	6.55786						19.5441	6	1800	1.06195	6.78733
22.5676	73	29200	4.4029	10.3623	22.5676	89	35600	7.1601	6.59491						22.5676	2	800	0.353982	3.01659
25.2313	26	13000	1.56815	4.61336	25.2313	74	37000	5.95334	6.85426						25.2313	1	500	0.176991	1.88537
27.6395	13	7800	0.784077	2.76802	27.6395	55	33000	4.42478	6.11326						27.6395	2	1200	0.353982	4.52489
29.8541	5	3500	0.301568	1.24206	29.8541	52	36400	4.18343	6.74311						29.8541	0	0	0	0
31.9154	4	3200	0.241255	1.1356	31.9154	32	25600	2.57442	4.74241						∑	565	26520	100	100
33.8514	1	900	0.0603136	0.319387	33.8514	29	26100	2.33307	4.83503
35.6825	1	1000	0.0603136	0.354874	35.6825	16	16000	1.28721	2.96401
50.4627	8	16000	0.482509	5.67799	50.4627	80	160000	6.43604	29.6401
61.8039	0	0	0	0	61.8039	17	51000	1.36766	9.44777
∑	1658	281790	100	100	71.365	1	4000	0.0804505	0.741001
					79.7885	1	5000	0.0804505	0.926252
					87.4039	1	6000	0.0804505	1.1115
					94.407	1	7000	0.0804505	1.29675
					100.925	0	0	0	0
					∑	1243	539810	100	100

## Sheet: Morphological parameters
Sections_XY															Sections_XZ
Coarse gravel sort					Mixed sandy gravel sort					Coarse sand sort
Area (mm2)	Perimeter (mm)	Ellipticity	S		Area (mm2)	Perimeter (mm)	Ellipticity	S		Area (mm2)	Perimeter (mm)	Ellipticity	S		Area (mm2)	Perimeter (mm)	Ellipticity	S
17.4	16.3	1.34146	0.82297		16	14.5	1.51351	0.956299		2	5.4	1.53846	0.861891		2.2	9.6	2.27273	0.299978
17.4	17	1.11111	0.756591		16	13.9	1.35897	1.04064		2	5.9	1.83333	0.721998		4.3	8.7	1.88235	0.713904
17.5	17	1.18605	0.760939		16	16.5	2.12903	0.738519		2	5.9	1.46154	0.721998		4.4	8.9	1.94118	0.698044
17.6	18.1	2.0303	0.675096		16	15.3	1.62857	0.858909		2	5.3	1.28571	0.894722		4.4	9	1.72222	0.682618
17.9	26.2	3.14815	0.327688		16	13.9	1.58333	1.04064		2	6.2	2.5	0.653817		6.1	15.1	5.25	0.336191
17.9	15.9	1.425	0.889751		16	14.5	1.96875	0.956299		2	5.4	1.35714	0.861891		6.1	15.1	5.25	0.336191
18	16.1	1.51282	0.872631		16	16.5	2.12903	0.738519		2	5.7	1.53846	0.773553		6.4	9.8	1.52174	0.837409
18.1	21.3	2.53333	0.501336		17	14.7	1.59459	0.988608		2	5.5	1.13333	0.830834		6.4	9.8	1.52174	0.837409
18.2	16.6	1.39024	0.829975		17	18.1	1.88235	0.652081		2	5.5	1.46154	0.830834		6.6	12.6	3.3125	0.522411
18.2	20.7	1.23256	0.533753		17	15.3	1.4359	0.91259		2	5.4	1.13333	0.861891		7	10.2	1.30769	0.845488
18.2	16.6	1.51282	0.829975		17	15.3	1.77143	0.91259		2	5.8	1.2	0.747109		7.2	12.1	2.52632	0.617976
18.3	24.2	1.80556	0.392672		17	18.1	2.58621	0.652081		2	5.7	1.35714	0.773553		7.3	11.3	1.95455	0.718416
18.4	17.3	1.63158	0.772566		17	15.3	1.18605	0.91259		2	5.4	1.35714	0.861891		7.3	11.8	2.09524	0.658823
18.7	17	1.35714	0.813118		17	19.3	2.29032	0.573514		2	5.4	1.2	0.861891		7.3	11.8	2.09524	0.658823
18.8	18.1	1.5	0.721125		17	15.1	1.9697	0.936925		2	5.7	1.35714	0.773553		7.5	11.5	2.14286	0.712649
18.8	16.2	1.08511	0.900197		17	13.9	1.26829	1.10568		2	6.4	1.75	0.613592		7.6	12.1	2.19048	0.652308
19.1	16.3	1.15217	0.903375		17	15.3	1.41026	0.91259		2	5.6	1.13333	0.801427		7.6	10.9	1.46154	0.803842
19.3	16.3	1.15217	0.912834		18	16.5	2.28125	0.830834		2	5.8	2.09091	0.747109		7.7	12.6	2.4	0.60948
19.4	27	2.24242	0.334414		18	14.7	1.51282	1.04676		2	6	1.75	0.698132		7.7	10.9	1.28571	0.814418
20.2	17.1	1.28889	0.868099		18	15.3	1.97059	0.966272		2.1	6.1	2.27273	0.709201		7.8	13.7	3.47059	0.522232
20.4	18.1	1.65	0.782497		18	27	6.26316	0.310281		2.1	5.5	1.0625	0.872376		7.8	11.4	1.6	0.754214
20.4	16.7	1.19149	0.919194		18	16.5	2.21875	0.830834		2.1	5.5	1.35714	0.872376		7.8	11.4	1.6	0.754214
20.9	23	1.84211	0.496479		18	15.9	1.75	0.894722		2.1	5.5	1.13333	0.872376		8	11.1	1.5	0.815932
21	18.6	1.84211	0.762787		18	15.9	1.64865	0.894722		2.1	5.9	1.83333	0.758098		8	11.1	1.5	0.815932
21.1	17.2	1.23404	0.896263		18	16.5	2.21875	0.830834		2.1	5.4	1.0625	0.904986		8.1	13.2	2.89474	0.58418
21.2	17	1.26087	0.921824		18	15.3	1.08696	0.966272		2.1	5.7	1.0625	0.812231		8.1	14.6	3.58824	0.477517
21.2	17.2	1.26087	0.900511		19	17.3	2.24242	0.797758		2.1	5.7	1.42857	0.812231		8.4	15.4	4.125	0.44509
21.8	17.8	1.01923	0.864622		19	17.3	2	0.797758		2.1	5.8	1.2	0.784464		8.5	12.8	2.47619	0.651942
21.8	20.8	2.54545	0.633198		19	17.3	1.75676	0.797758		2.1	5.7	1.53846	0.812231		9.1	11.8	1.3	0.821272
21.8	21.9	1.79487	0.571187		19	15.6	1.58974	0.981102		2.1	5.8	1.0625	0.784464		9.1	11.8	1.3	0.821272
21.8	17.3	1.2766	0.915323		19	15.9	1.58974	0.944429		2.1	5.5	1.13333	0.872376		9.2	13	2.04167	0.684086
22	22.2	1.94737	0.560953		19	16.1	1.58974	0.92111		2.1	6.2	1.35714	0.686508		9.3	12	1.5	0.811578
22.1	18.4	1.32609	0.820288		19	15.9	1.65789	0.944429		2.1	5.8	1.75	0.784464		9.5	12.2	1.7037	0.802073
22.4	20.3	2.19444	0.683071		19	15.9	1.41463	0.944429		2.1	5.9	1.35714	0.758098		9.5	12.9	1.66667	0.717388
22.4	17.9	1.42222	0.87852		19	15.1	1.25	1.04715		2.1	5.6	1.2	0.841498		9.5	12.9	1.66667	0.717388
22.6	21.9	2.78125	0.592148		19	15.3	1.10638	1.01995		2.1	5.7	1.75	0.812231		9.6	16.3	4.17647	0.454052
22.7	22.1	2.5	0.584052		19	17.3	1.78378	0.797758		2.1	5.6	1.35714	0.841498		9.6	12.6	1.96	0.759871
22.8	18.6	1.07692	0.828169		19	17.1	2.375	0.816528		2.1	5.5	1.2	0.872376		9.6	12.6	1.96	0.759871
22.9	18.6	1.55814	0.831801		19	15.3	1.525	1.01995		2.1	6.6	2.7	0.605817		9.7	12.4	1.84615	0.792754
22.9	19.7	1.7561	0.741503		19	15.3	1.35714	1.01995		2.1	5.7	1.2	0.812231		9.7	12.6	1.84615	0.767787
22.9	25.2	2	0.453152		19	16.1	1.5	0.92111		2.1	5.9	1.0625	0.758098		9.7	12.4	1.84615	0.792754
22.9	18.7	1.27083	0.822929		19	16.7	1.88889	0.856112		2.1	5.5	1.28571	0.872376		9.7	12.6	1.84615	0.767787
23.1	18.9	1.27083	0.81264		20	19.9	1.94444	0.634649		2.1	5.7	1.61538	0.812231		10.2	18.7	4.9375	0.366545
23.2	19.9	1.825	0.736193		20	17.1	2.33333	0.859503		2.1	5.8	1.35714	0.784464		10.2	18.7	4.9375	0.366545
23.2	19	1.44444	0.807589		20	15.9	1.53659	0.994136		2.1	6	2.18182	0.733038		10.3	14.7	2.68182	0.59898
23.3	19.9	1.07547	0.739366		20	16.7	1.21739	0.90117		2.1	5.5	1.35714	0.872376		10.3	14.7	2.68182	0.59898
23.4	20	1.85	0.735133		20	17.6	2.08571	0.811362		2.1	5.5	1.2	0.872376		10.5	13.9	2.33333	0.68292
23.5	18.7	1.54545	0.84449		20	15.9	1.21739	0.994136		2.1	5.8	1.61538	0.784464		10.5	14.6	2.72727	0.619004
23.6	21.1	1.62791	0.666127		20	16.7	1.66667	0.90117		2.1	5.6	1.2	0.841498		10.6	13.7	1.85185	0.7097
23.6	18.9	1.56818	0.83023		20	17.3	1.83784	0.839745		2.2	5.9	1.69231	0.794198		10.6	15.6	2.81818	0.547352
23.7	19.7	1.48889	0.767407		20	19.3	1.97222	0.674723		2.2	5.8	1.42857	0.82182		10.6	15.6	2.81818	0.547352
23.8	20	1.80488	0.747699		20	15.9	1.5122	0.994136		2.2	5.8	1.35714	0.82182		10.7	19.6	4.76471	0.350011
24.1	25.1	1.22	0.480706		20	17.6	2.05714	0.811362		2.2	5.6	1.0625	0.881569		10.7	19.6	4.76471	0.350011
24.2	22.4	2.51429	0.606079		20	15.9	1.66667	0.994136		2.2	5.8	1.26667	0.82182		10.8	14.8	2.77273	0.619598
24.2	19.8	1.38298	0.775702		20	16.1	1.06122	0.96959		2.2	5.6	1.26667	0.881569		10.8	13.8	2.16	0.712649
24.3	18.8	1.38298	0.863974		21	19.3	2.14286	0.708459		2.2	5.6	1.125	0.881569		10.9	13.1	1.41935	0.798167
24.3	19.3	1.51111	0.819788		21	17.6	1.33333	0.85193		2.2	5.7	1.35714	0.850908		10.9	13.9	2.24	0.708936
24.4	32.6	1.925	0.288512		21	16.7	1.36364	0.946229		2.2	5.7	1.42857	0.850908		10.9	13.3	1.88889	0.774342
24.7	25.6	2.57143	0.473617		21	16.1	1.16667	1.01807		2.2	5.8	1.42857	0.82182		10.9	14.7	2.24	0.633872
24.8	19.6	1.80952	0.81124		21	15.9	1.16667	1.04384		2.2	5.8	1.26667	0.82182		10.9	14.7	2.24	0.633872
24.9	21	2.07692	0.70953		21	15.9	1.38636	1.04384		2.2	6	1.61538	0.767945		11	13.8	1.88889	0.725846
24.9	22	2.70588	0.646493		21	15.9	1.46512	1.04384		2.2	5.9	1.69231	0.794198		11	13.4	1.45161	0.769827
24.9	19.5	1.5	0.822887		21	18.1	1.33333	0.805512		2.2	6.3	1.91667	0.696549		11	13.9	2.2	0.71544
25.1	20	1.44681	0.78854		21	17.9	1.675	0.823613		2.2	6	1.69231	0.767945		11	15.5	2.86364	0.575359
25.2	20.2	1.21569	0.776082		21	16.1	1.16667	1.01807		2.2	5.7	1.26667	0.850908		11	13.9	2.2	0.71544
25.2	20	1.46809	0.791681		21	15.9	1.14583	1.04384		2.2	6.2	2	0.719199		11	15.5	2.86364	0.575359
25.2	20.4	1.6	0.760939		21	21.6	1.03922	0.565616		2.2	5.9	1.91667	0.794198		11.1	15.3	2.86364	0.595868
25.3	23.2	3.125	0.590683		21	18.1	1.38636	0.805512		2.2	5.9	1.61538	0.794198		11.1	14.4	2.24	0.672679
25.3	20.1	1.65909	0.786934		21	17.3	1.76923	0.881733		2.2	5.7	1.35714	0.850908		11.1	14.4	2.24	0.672679
25.6	20.6	1.74419	0.758081		21	19.3	2.02778	0.708459		2.2	5.7	1.125	0.850908		11.3	15.7	3.19048	0.576088
25.7	30.1	3.3871	0.356459		21	18.7	1.21277	0.754651		2.2	5.8	1.125	0.82182		11.3	15.7	3.19048	0.576088
25.8	21	1.48936	0.735175		22	19	1.32609	0.765818		2.2	5.6	1.2	0.881569		11.4	14.4	2.15385	0.690859
25.9	22.1	2.43243	0.666385		22	18.1	1.68293	0.84387		2.2	5.7	1.53846	0.850908		11.4	18.1	4.10526	0.437278
26	19.7	1.62222	0.841881		22	17.1	1.45455	0.945454		2.3	6	1.5	0.802851		11.4	18.1	4.10526	0.437278
26.2	20.6	1.18868	0.775848		22	16.7	1.16327	0.991287		2.3	5.7	1.125	0.889586		11.5	18.7	5.05882	0.413261
26.2	20.7	1.81395	0.76837		22	16.7	1.2766	0.991287		2.3	5.7	1.26667	0.889586		11.7	16.2	3.42857	0.560229
26.4	19.5	1.45833	0.872458		22	15.9	1.12	1.09355		2.3	6	1.125	0.802851		11.7	19	4.55556	0.407276
26.5	31.2	1.64444	0.342095		22	15.9	1.12	1.09355		2.3	6.1	1.69231	0.776744		11.9	14.9	2.4	0.673572
26.6	26.8	1.55319	0.465395		22	15.9	1.12	1.09355		2.3	6	1.33333	0.802851		11.9	14.1	2.07407	0.752174
26.8	20.8	1.75	0.778427		22	21.3	2.57576	0.609359		2.3	6	1.76923	0.802851		11.9	14.1	2.07407	0.752174
26.8	20.7	1.58696	0.785966		22	20.5	2.71875	0.657847		2.3	5.8	1.33333	0.859175		12	14.3	2.07407	0.737427
27.1	25.7	1.68889	0.5156		22	15.9	1.12	1.09355		2.3	5.9	1.5	0.830297		12.1	15.7	2.66667	0.616873
27.1	21.5	1.55319	0.73672		22	15.9	1.12	1.09355		2.3	6.3	2.08333	0.72821		12.1	13.9	1.73333	0.786984
27.2	21.4	2.04878	0.746365		22	19.6	2.31429	0.719648		2.3	6	1.57143	0.802851		12.1	14.5	1.5	0.723201
27.3	20.7	1.38	0.80063		22	18.1	1.30435	0.84387		2.3	5.9	1.5	0.830297		12.3	13.5	1.28571	0.848101
27.5	21	1.57447	0.783617		22	16.1	1.32609	1.06655		2.3	5.8	1.5	0.859175		12.3	14.1	1.73333	0.777458
27.5	21.2	1.90698	0.768902		22	19.6	2.16667	0.719648		2.3	5.8	1.26667	0.859175		12.5	15.4	2.38462	0.662336
27.6	37.8	3.67742	0.242737		22	15.9	1.12	1.09355		2.3	5.9	1.1875	0.830297		12.5	15.4	2.38462	0.662336
27.6	20.1	1.35294	0.858473		23	20.1	2.25	0.715394		2.3	7.2	2.54545	0.557536		12.6	15.1	2.07143	0.694427
27.6	21.4	1.73333	0.757341		23	16.5	1	1.06162		2.3	6.3	1.5	0.72821		12.6	15.2	2.18519	0.68532
27.7	23.9	1.59574	0.609388		23	18.1	1.46667	0.882227		2.3	5.9	1.5	0.830297		12.8	14.5	1.96552	0.765039
27.7	20.1	1.42	0.861584		23	19.3	1.73171	0.775931		2.3	5.7	1.26667	0.889586		13.3	14.1	1.15789	0.840666
27.9	22.7	2.56757	0.680397		23	19.3	1.31915	0.775931		2.3	5.7	1.125	0.889586		13.4	14.8	2	0.768761
27.9	20.8	1.75556	0.810378		23	18.7	1.94872	0.826522		2.4	5.8	1.1875	0.896531		13.4	14.8	2	0.768761
28	20.9	1.28302	0.805518		23	27.6	1.64286	0.379419		2.4	5.9	1.4	0.866397		13.6	15.1	1.93333	0.74954
28.1	45.9	2.94286	0.167606		23	16.7	1.46667	1.03635		2.4	6.1	1.5	0.810516		13.6	16.6	2.21429	0.620201
28.2	20.3	1.54167	0.859938		23	17.9	1.60465	0.902052		2.4	5.8	1.1875	0.896531		13.6	16.3	2.03448	0.643241
28.4	21.3	1.61702	0.786627		23	16.5	1	1.06162		2.4	6.4	2	0.736311		13.6	14.9	1.77419	0.769797
28.4	22.2	1.88636	0.72414		23	18.1	1.5	0.882227		2.4	5.8	1.33333	0.896531		13.6	16.6	2.21429	0.620201
28.4	20.2	1.39216	0.874632		23	17.3	1.73171	0.965707		2.4	6	1.76923	0.837758		13.6	16.3	2.03448	0.643241
28.4	26	1.16071	0.527936		23	21	3.03226	0.655389		2.4	6.2	1.64286	0.784581		13.6	14.9	1.77419	0.769797
28.5	21.4	1.65957	0.782037		23	19.3	2.4	0.775931		2.4	6.3	1.5	0.759871		13.9	15	1.75	0.776322
28.6	25.6	1.16071	0.548398		23	18.1	1.52273	0.882227		2.4	6.5	1.84615	0.713829		13.9	16	2.28571	0.682315
28.7	22.4	1.88636	0.71878		24	26.1	3.58621	0.442731		2.4	6	1.25	0.837758		13.9	16	2.28571	0.682315
28.7	20.6	1.24074	0.849879		24	17.9	1.7381	0.941272		2.4	5.8	1.1875	0.896531		14	14.2	1.17949	0.872492
29.2	20.2	1.32075	0.89927		24	21.3	2.48571	0.664755		2.4	6.5	2.16667	0.713829		14.1	15.1	1.48571	0.777097
29.5	23	1.5	0.700771		24	19.3	1.925	0.809667		2.4	5.9	1.33333	0.866397		14.1	16.3	2.28571	0.666889
29.5	25.3	3.11429	0.57915		24	17	1	1.04357		2.5	6	1.25	0.872665		14.1	18.8	3.72727	0.501318
29.6	21.2	1.19643	0.827618		24	23.6	1.33333	0.541498		2.5	6.3	1.4	0.791533		14.1	18.8	3.72727	0.501318
29.7	23.6	2.2439	0.670104		24	19	2.13158	0.835437		2.5	6.1	1.25	0.844287		14.2	16.9	2.84	0.624777
29.9	25.3	2.51282	0.587003		24	17.3	1.26531	1.00769		2.5	6.1	1.25	0.844287		14.2	16.9	2.84	0.624777
30	21.2	1.21429	0.838802		24	22.7	1.67442	0.585288		2.5	6.4	1.64286	0.76699		14.3	16	2.13793	0.70195
30	21.5	1.10169	0.815557		24	24.7	2.75758	0.494342		2.5	6.7	1.92308	0.699842		14.3	16	2.13793	0.70195
30.1	21.2	1.47059	0.841598		25	18.1	1.15094	0.958943		2.5	6	1.11765	0.872665		14.4	15.5	1.69697	0.753198
30.1	20.5	1.10169	0.900054		25	18.7	1.26	0.898394		2.5	5.9	1.1875	0.902497		14.4	15.7	1.69697	0.73413
30.2	20.8	1.35849	0.877183		25	18.1	1.375	0.958943		2.5	6.1	1.25	0.844287		14.4	15.9	2.17241	0.715778
30.3	23.2	1.61224	0.707419		25	19	1.32653	0.870247		2.5	6.1	1.4	0.844287		14.4	15.9	2.17241	0.715778
30.5	21.6	1.11864	0.82149		25	23.9	3.32258	0.549989		2.5	6.9	2.25	0.65986		14.5	18.8	3.25	0.51554
30.6	23.7	2.11628	0.684596		25	20.1	1.57778	0.777603		2.5	6.4	1.4	0.76699		14.5	17.9	3	0.568685
30.9	27	1.1	0.532649		25	25	1.63636	0.502655		2.5	6.8	2.16667	0.67941		14.5	17.9	3	0.568685
30.9	24.2	2.11628	0.663037		25	21.3	2.57143	0.692454		2.5	6.4	1.4	0.76699		14.6	17.3	2.73077	0.613014
30.9	23.1	1.13559	0.727687		25	19.6	2.35135	0.817782		2.5	6.3	1.64286	0.791533		14.6	16	2.2069	0.716676
31	22.4	1.52941	0.776382		25	17.9	1.28	0.980491		2.5	6.9	1.64286	0.65986		14.6	16.7	2.32143	0.657854
31.3	25.3	2.76316	0.614488		25	17.3	1.28	1.04968		2.5	6.3	1.64286	0.791533		14.6	16.7	2.32143	0.657854
31.3	22.4	1.52941	0.783895		25	17.9	1.21569	0.980491		2.5	6	1.11765	0.872665		14.8	16.6	2.42857	0.674925
31.3	21.8	1.21053	0.82764		26	17.6	1.05357	1.05477		2.5	6.1	1.57143	0.844287		14.8	19.8	3.86364	0.474396
31.6	21.4	1.04839	0.8671		26	18.1	1.27451	0.997301		2.5	6.1	1.4	0.844287		14.8	19.8	3.86364	0.474396
31.6	26.7	1.82979	0.557025		26	17.3	1.18868	1.09167		2.5	6.1	1.4	0.844287		14.9	15.9	1.96774	0.740631
31.6	21.8	1.38889	0.835572		26	17.3	1.18868	1.09167		2.5	6.2	1.25	0.817272		14.9	14.7	1.40541	0.866486
31.8	23.4	1.69388	0.729802		26	17.3	1.18868	1.09167		2.5	6.4	1.33333	0.76699		14.9	14.7	1.40541	0.866486
31.8	21.2	1.32727	0.88913		26	18.7	1.95122	0.934329		2.6	6.2	1.25	0.849963		15	25.2	5.94444	0.296825
31.9	23.3	1.69388	0.738395		26	17.3	1.18868	1.09167		2.6	6.6	1.71429	0.750059		15	21.9	5.36842	0.393018
31.9	22.2	1.5	0.813382		26	17.3	1.18868	1.09167		2.6	6.2	1.25	0.849963		15	21.9	5.36842	0.393018
31.9	21.8	1.28571	0.843505		26	17.3	1.18868	1.09167		2.6	6.2	1.46667	0.849963		15.1	21.1	4.33333	0.426208
32	22.5	1.85106	0.794319		26	17.3	1.18868	1.09167		2.6	6.1	1.05556	0.878059		15.1	21.1	4.33333	0.426208
32.2	21.4	1.30357	0.883564		26	19.3	1.81395	0.877139		2.6	6.3	1.64286	0.823194		15.5	18.5	2.92308	0.569112
32.2	21.9	1.45283	0.84368		26	23	2.43243	0.617629		2.6	6.8	2	0.706587		15.5	16	1.81818	0.760854
32.2	22.6	1.93478	0.792226		26	23.3	3	0.601827		2.6	6.1	1.17647	0.878059		15.5	16	1.81818	0.760854
32.4	23.6	2.04444	0.731023		26	17.3	1.18868	1.09167		2.6	6.3	1.46667	0.823194		15.6	15.3	1.25	0.837436
32.6	22.2	1.66	0.831231		26	18.7	1.38776	0.934329		2.6	6.2	1.17647	0.849963		15.8	17.2	2.41379	0.671135
33.1	21.9	1.50943	0.867261		26	18.1	1.12963	0.997301		2.6	6.4	1.46667	0.79767		15.8	16.8	2	0.703475
33.1	21.4	1.18333	0.90826		27	21.3	2.02439	0.74785		2.6	6.3	1.53333	0.823194		15.8	16.8	2	0.703475
33.3	31.7	2.42857	0.416424		27	20.1	1.86047	0.839811		2.6	8.1	2.81818	0.497981		15.9	16.6	2.09677	0.725088
33.4	22.7	1.55769	0.814525		27	19.6	1.26923	0.883205		2.6	6.3	1.11765	0.823194		15.9	18.9	3.2	0.55935
33.4	23.3	1.46296	0.773116		27	33.6	1.79545	0.300535		2.6	7.1	1.92308	0.648137		15.9	18.9	3.2	0.55935
33.6	24.3	1.31579	0.71505		27	19.6	1.6087	0.883205		2.6	6.4	1.46667	0.79767		16.1	15.8	1.48649	0.810441
33.8	22.4	1.2931	0.846507		27	20.1	1.68889	0.839811		2.6	6.5	2	0.773315		16.1	17.2	2.3	0.683878
33.8	23	1.77551	0.802917		27	19.6	1.38	0.883205		2.6	6.2	1.17647	0.849963		16.1	15.8	1.35897	0.810441
33.8	25.4	2.13333	0.658353		27	20.7	1.83721	0.791832		2.6	6.4	1.53333	0.79767		16.1	15.8	1.35897	0.810441
33.9	22.6	1.2931	0.834051		27	18.1	1.31373	1.03566		2.6	6.3	1.46667	0.823194		16.3	17.6	2.60714	0.66126
34	22.3	1.59615	0.85917		27	18.7	1.55319	0.970265		2.7	6.4	1.53333	0.82835		16.3	15.8	1.58333	0.820509
34	22.6	1.23729	0.836511		27	23.9	2.39474	0.593988		2.7	6.2	1.23529	0.882654		16.3	18.4	2.48276	0.605009
34.2	25.1	2.25	0.682164		27	18.1	1.08929	1.03566		2.7	6.3	1.375	0.854855		16.3	17.5	2.44828	0.668839
34.5	23.5	1.70588	0.785043		27	18.1	1.08929	1.03566		2.7	6.6	1.71429	0.778907		16.4	20.1	2.88889	0.510107
34.6	22.5	1.56604	0.858857		27	18.1	1.42857	1.03566		2.7	6.2	1.375	0.882654		16.4	18.7	2.85185	0.589346
34.6	25.9	2.52381	0.648166		28	18.4	1.125	1.03928		2.7	7.2	1.78571	0.654498		16.4	18.7	2.85185	0.589346
34.7	22.7	1.47273	0.846228		28	20.1	1.59574	0.870915		2.7	6.3	1.05556	0.854855		16.5	21.7	3.95652	0.440326
34.8	22.2	1.11111	0.887326		28	20.1	1.61702	0.870915		2.7	6.2	1.3125	0.882654		16.5	16.6	1.85294	0.75245
34.9	22.8	1.42857	0.843656		28	21.3	2	0.775548		2.7	6.5	1.375	0.803058		16.5	16.6	1.85294	0.75245
35	26.6	2.39535	0.621605		28	20.7	1.84091	0.821159		2.7	6.6	1.78571	0.778907		16.7	18.8	2.55172	0.59376
35.1	23.9	2.04255	0.772185		28	23	2.33333	0.665139		2.7	7.2	2.07692	0.654498		16.7	16.5	1.54054	0.77083
35.2	23.3	1.53704	0.814781		28	19.3	1.46939	0.944612		2.7	7.1	1.6	0.673065		16.7	16.5	1.54054	0.77083
35.2	22.7	1.06154	0.858422		28	18.1	1.26415	1.07402		2.7	6.3	1.05556	0.854855		16.8	17.9	2.25806	0.65889
35.4	22.9	1.50909	0.848286		28	20.1	1.5625	0.870915		2.7	6.3	1.3125	0.854855		17	17.1	2.0303	0.730578
35.5	22.8	1.38596	0.858161		28	19.3	1.24074	0.944612		2.7	6.7	1.78571	0.75583		17	17.1	2.0303	0.730578
35.5	23.7	1.26667	0.794221		28	26.7	1.61702	0.493566		2.7	7.5	1.78571	0.603186		17.1	16.1	1.41026	0.828999
36.1	23.8	1.76471	0.800872		28	20.1	1.54167	0.870915		2.7	6.4	1.17647	0.82835		17.1	20	3.44	0.537212
36.1	23.1	1.42105	0.850145		29	20.1	1.68085	0.902019		2.7	6.8	1.53333	0.733763		17.1	16.1	1.41026	0.828999
36.3	22.8	1.32203	0.877499		29	20.1	1.53061	0.902019		2.7	7	1.71429	0.692433		17.1	20	3.44	0.537212
36.4	30.1	2.73171	0.504868		29	48.5	12.4706	0.154926		2.7	6.7	1.46667	0.75583		17.4	22.4	4.13043	0.435776
36.5	28.2	2.9	0.576772		30	19.6	1.17544	0.981339		2.7	6.2	1.05556	0.882654		17.4	17.5	2.15625	0.713975
36.5	23.2	1.52727	0.852171		30	20.1	1.25455	0.933123		2.8	6.4	1.53333	0.859029		17.5	19.4	3.07407	0.584312
36.5	23.2	1.48214	0.852171		30	20.7	1.57143	0.879813		2.8	6.6	1.375	0.807756		17.5	19.1	2.85714	0.602811
36.6	24.3	1.48214	0.778894		30	24.5	3.54545	0.628057		2.8	6.4	1.23529	0.859029		17.5	19.4	3.07407	0.584312
37	26.1	2.31111	0.682544		30	20.1	1.80435	0.933123		2.8	6.8	1.6	0.760939		17.5	19.1	2.85714	0.602811
37.1	24.4	1.10769	0.783076		30	23	2.51282	0.712649		2.8	6.4	1.3125	0.859029		17.7	17.8	2.1875	0.70201
37.5	24.6	1.97959	0.778701		30	21.3	2.16667	0.830944		2.8	6.5	1.23529	0.832801		17.8	19.7	3.11111	0.576365
37.5	25.3	1.97959	0.736207		30	23.3	2.65789	0.694415		2.8	7	1.78571	0.718078		17.8	19.2	2.5	0.606775
37.5	25.1	1.82353	0.747986		30	19.6	1.52	0.981339		2.8	7.4	2.58333	0.642546		17.8	17.1	1.85714	0.764958
37.7	27.6	1.69811	0.621918		30	26.1	2.81081	0.553414		2.8	6.8	1.23529	0.760939		17.8	16.2	1.34146	0.852314
37.7	23.5	1.27869	0.857858		30	22.7	2.2439	0.73161		2.8	6.4	1.05556	0.859029		17.8	17.1	1.85714	0.764958
37.9	24.2	1.38983	0.813239		30	19.6	1.05	0.981339		2.8	6.6	1.71429	0.807756		17.8	16.2	1.34146	0.852314
38.1	25.8	1.31148	0.719276		31	19.9	1.06557	0.983706		2.8	6.3	1.11111	0.886516		18	18.1	2.21875	0.690439
38.2	29.1	1.80769	0.566875		31	20.7	1.56	0.90914		2.8	6.8	1.4375	0.760939		18.1	17.5	1.88571	0.742698
38.4	23.8	1.08955	0.851897		31	19.3	1.21053	1.04582		2.8	6.6	1.11111	0.807756		18.2	20	3.42308	0.57177
38.4	26	2.04082	0.713829		31	20.1	1.08333	0.964227		2.8	6.3	1.11111	0.886516		18.2	18.7	2.72414	0.654031
38.4	25.5	1.15385	0.742097		31	25.3	3.17143	0.608598		2.8	6.6	1.4375	0.807756		18.2	18.7	2.72414	0.654031
38.5	23.5	1.40678	0.876062		31	21.3	1.72917	0.858642		2.9	6.4	1.29412	0.889709		18.3	21.5	3.8	0.49749
38.7	24.1	1.2381	0.837311		31	22.1	1.78723	0.797603		2.9	6.6	1.23529	0.836604		18.3	21.5	3.8	0.49749
38.7	27.6	2.67442	0.638414		31	19.6	1.25	1.01405		2.9	6.7	1.4375	0.811817		18.4	16.7	1.33333	0.829077
38.8	32.3	2.21277	0.467344		32	22.1	1.54902	0.823333		2.9	6.4	1.29412	0.889709		18.5	19.9	3.18519	0.58705
39	24.9	1.65455	0.790452		32	21	1.22414	0.911845		2.9	7.2	2.23077	0.70298		18.5	18.7	2.28125	0.664811
39.1	27.6	2.54545	0.645013		32	20.7	1.56863	0.938467		2.9	7	1.92857	0.743724		18.5	18.7	2.28125	0.664811
39.1	23.6	1.25397	0.882191		32	20.7	1.71429	0.938467		2.9	7	1.375	0.743724		18.6	17	1.41463	0.80877
39.1	27.6	2.34783	0.645013		32	23.6	2.09091	0.721998		2.9	7.1	1.85714	0.722922		18.7	17.4	1.75676	0.776163
39.2	25.7	2	0.745813		32	21.6	1.24561	0.861891		2.9	6.8	1.23529	0.788116		18.8	18.6	2.05882	0.682876
39.3	24.6	1.48276	0.816079		32	21.6	1.69388	0.861891		2.9	7.8	2.07692	0.598989		18.8	18.6	2.05882	0.682876
39.3	24.3	1.26984	0.836353		33	21.6	1.49057	0.888825		2.9	6.8	1.6	0.788116		19	17.6	1.88889	0.770794
39.5	28.2	2.25532	0.624178		33	23.8	2.15909	0.732099		2.9	6.4	1.11111	0.889709		19.1	18.6	2.24242	0.693773
39.6	31.5	1.2	0.501515		33	22.4	1.09677	0.826471		3	6.6	1.5	0.865453		19.1	21	3.07143	0.544258
40	24.2	1.25	0.8583		33	22.4	1.24138	0.826471		3	6.7	1.4375	0.839811		19.1	23.7	4.25	0.427313
40	32.8	3.88889	0.467221		33	34.6	2.625	0.346395		3	7	1.16667	0.76937		19.1	23.7	4.25	0.427313
40.2	26	1.51724	0.74729		33	22.4	2.15909	0.826471		3	6.6	1.4375	0.865453		19.2	18.7	2.40625	0.689966
40.4	26.4	1.81132	0.728423		33	24.4	1.91489	0.696537		3	6.5	1.29412	0.892287		19.3	17.3	1.58974	0.810354
40.4	28.9	2.55556	0.607849		33	29.8	3.87879	0.466972		3	6.8	1.29412	0.815292		19.3	19.7	2.58065	0.624935
40.4	27.3	1.96078	0.681186		33	21	1.7	0.940341		3	6.6	1.29412	0.865453		19.3	19.7	2.58065	0.624935
40.6	24.2	1.14925	0.871175		33	25.9	2.625	0.618193		3	6.7	1.05263	0.839811		19.4	17.7	1.91667	0.778153
40.6	53.7	1.39344	0.176924		33	20.4	1.11475	0.996468		3	6.6	1.16667	0.865453		19.5	18.6	2.02857	0.708302
40.6	24.7	1.35484	0.836261		33	20.1	1.2807	1.02644		3	6.9	1.73333	0.791832		19.5	18.6	2.02857	0.708302
40.7	26	1.7963	0.756585		33	21.3	1.89362	0.914039		3	7	1.5	0.76937		19.6	18.9	2.40625	0.689513
40.7	24.7	1.57895	0.838321		33	26.6	3.08108	0.586085		3	6.5	1.16667	0.892287		19.6	17.5	1.40476	0.804248
40.8	25.7	1.49153	0.776254		33	19.6	1.20339	1.07947		3	6.6	1.4375	0.865453		19.7	19.2	2.05714	0.671543
40.8	25.7	1.77778	0.776254		34	36.3	3.38889	0.324247		3	6.6	1.4375	0.865453		19.7	19.2	2.05714	0.671543
40.9	24.8	1.59649	0.83566		34	22.7	1.875	0.829158		3	7	1.35294	0.76937		19.8	18	1.94444	0.767945
40.9	29.4	2.83721	0.594619		34	21.6	1.375	0.915759		3	6.9	1.16667	0.791832		19.8	21.5	3	0.538267
40.9	24.8	1.50847	0.83566		34	24.1	1.875	0.735622		3	7	1.92857	0.76937		19.8	16.8	1.17391	0.881569
41	27.9	2.1	0.661889		34	22.1	1.79592	0.874791		3	7.4	2.23077	0.688443		19.9	19.4	2.05714	0.664446
41.1	24.1	1.28125	0.889237		34	23.9	2.42857	0.747985		3	6.8	1.16667	0.815292		19.9	18.2	1.64103	0.754953
41.3	26.8	2.03922	0.722587		35	21.6	1.12698	0.942693		3	6.9	1.29412	0.791832		19.9	19.6	2.30303	0.650955
41.4	25.6	1.63158	0.793835		35	22.1	1.19672	0.90052		3	6.6	1.35294	0.865453		19.9	19.4	2.05714	0.664446
41.6	26.6	2.1	0.738822		35	21.6	1.38596	0.942693		3.1	7.1	1.5	0.772778		19.9	18.2	1.64103	0.754953
41.7	26.3	1.37097	0.75759		35	22.1	1.47273	0.90052		3.1	6.8	1.35294	0.842469		19.9	19.6	2.30303	0.650955
41.8	37	1.52542	0.383692		35	21.8	1.12698	0.925475		3.1	6.8	1.35294	0.842469		20	20.6	3	0.59225
42	25.7	1.81481	0.799085		35	25	2	0.703717		3.1	7	1.35294	0.795015		20	18.8	1.69231	0.711089
42	24.6	1.1791	0.872145		35	21.3	1.53704	0.969435		3.1	6.8	1.35294	0.842469		20	20.6	3	0.59225
42	24.1	1.14706	0.90871		35	20.7	1.23333	1.02645		3.1	6.9	1.5625	0.818226		20	18.8	1.69231	0.711089
42.1	29.4	2.75	0.612065		35	28.1	2.65854	0.557013		3.1	7	1.73333	0.795015		20.1	24.1	4.45833	0.434882
42.2	26.7	1.83333	0.743875		36	25.3	2.61905	0.706759		3.1	7	1.22222	0.795015		20.2	17.3	1.26667	0.848143
42.4	27.2	2	0.720175		36	21.6	1.26667	0.969627		3.1	7.5	1.8	0.692547		20.2	19.3	2.36364	0.68147
42.5	26.3	1.68421	0.772124		36	24.1	1.97917	0.778894		3.1	7.2	1.73333	0.751461		20.3	26.2	4.91304	0.371624
42.6	25.7	1.44262	0.8105		36	22.1	1.62264	0.926249		3.1	7.5	2.30769	0.692547		20.4	18.1	1.53659	0.782497
42.6	27.1	1.32812	0.728922		36	26.1	2.46512	0.664097		3.1	7.5	2.30769	0.692547		20.4	17.2	1.21739	0.866529
42.6	25.9	1.29231	0.798031		37	23.6	1.54545	0.83481		3.1	6.9	1.35294	0.818226		20.4	19.4	2.5	0.68114
42.6	24.7	1.32812	0.877456		37	21.6	1.22581	0.996561		3.2	7	1.625	0.820661		20.4	19.4	2.5	0.68114
42.9	26	1.5	0.797481		37	24.7	1.95918	0.76211		3.2	6.9	1.35294	0.844621		20.5	20.2	2.5625	0.631337
43	24.9	1.39683	0.871525		37	32.4	2.69048	0.442916		3.2	7.9	2.38462	0.644326		20.5	17.4	1.28889	0.850874
43.1	25.6	1.47541	0.826432		37	23	1.4386	0.878933		3.2	6.7	1.10526	0.895798		20.6	20.5	2.74194	0.615984
43.3	27.7	1.53333	0.70915		37	21.6	1.35593	0.996561		3.2	7	1.22222	0.820661		20.6	19.1	2.14286	0.709595
43.4	28.4	2.2	0.676181		37	25.8	1.75	0.698509		3.2	6.6	1.10526	0.923149		20.8	20.7	3	0.610004
43.6	26.2	1.55	0.798167		38	23.6	1.6	0.857372		3.2	6.8	1.22222	0.869645		20.9	19.6	2.29412	0.683666
43.6	28.6	1.88889	0.66983		38	22.4	1.24194	0.951694		3.2	7.1	1.5625	0.797707		21	18.1	1.26087	0.805512
43.7	36.7	1.90741	0.407717		38	24.1	1.94	0.822166		3.2	6.8	1.27778	0.869645		21.2	18.1	1.60976	0.813184
43.9	27.1	2.05769	0.751166		38	23.6	1.66667	0.857372		3.2	7.1	1.625	0.797707		21.2	20.8	2.80645	0.615771
44	34.2	3.92105	0.472727		39	23.2	1.40678	0.910539		3.3	6.7	1.05	0.923792		21.2	20.8	2.80645	0.615771
44.2	25.7	1.46774	0.840942		39	22.1	1.04348	1.00344		3.3	7.4	1.6875	0.757287		21.3	20.4	2.625	0.643175
44.3	25	1.18841	0.890704		39	24.1	1.88235	0.843802		3.3	7.2	1.15789	0.799943		21.3	19.1	1.76923	0.733707
44.3	27.2	1.92593	0.752447		39	26.1	2.32609	0.719438		3.3	6.9	1.27778	0.871015		21.3	21.5	3.06667	0.579045
44.5	27.2	1.82143	0.755844		39	22.1	1.30645	1.00344		3.3	7.3	1.33333	0.778176		21.3	19.1	1.76923	0.733707
44.6	26.3	1.62712	0.810276		39	24.1	1.90196	0.843802		3.3	7.3	1.625	0.778176		21.3	21.5	3.06667	0.579045
44.7	24.9	1.12676	0.90598		40	23	1.25	0.950198		3.3	7.5	2.07143	0.737227		21.4	24.2	4.32	0.459191
44.9	27.2	1.77193	0.762638		40	22.7	1.37705	0.975479		3.3	7.5	1.6875	0.737227		21.4	25.1	4.28	0.426851
44.9	27.5	1.96296	0.746089		40	23.6	1.625	0.902497		3.3	7.6	1.86667	0.717954		21.4	19.9	2.35294	0.679075
44.9	25.8	1.52459	0.84765		40	24.4	1.16667	0.844287		3.3	7.5	1.47059	0.737227		21.4	25.1	4.28	0.426851
45.2	29.1	2.19608	0.670753		40	23.8	1.51724	0.887393		3.3	6.9	1.05	0.871015		21.4	19.9	2.35294	0.679075
45.2	30.5	2.69565	0.610588		40	23	1.21538	0.950198		3.3	7.6	1.86667	0.717954		21.7	26.1	4.83333	0.400303
45.2	41.8	1.77193	0.325084		40	24.1	1.96078	0.865438		3.3	7.2	1.15789	0.799943		21.7	19.4	2.22857	0.724546
45.3	25.8	1.28358	0.855202		40	26.1	2.3913	0.737885		3.3	7.1	1.47059	0.822635		21.7	18.6	1.37778	0.788213
45.4	30.2	2.40816	0.625535		40	22.7	1.37705	0.975479		3.3	7.5	1.6875	0.737227		21.7	18.6	1.37778	0.788213
45.4	26.8	1.66102	0.794321		41	24.1	1.61404	0.887074		3.3	7.7	2.14286	0.699427		21.9	20	1.94737	0.688009
45.4	27.7	2.11538	0.743543		41	24.4	1.86792	0.865394		3.3	7.2	1.27778	0.799943		21.9	19.8	2.41176	0.701978
45.4	26.1	1.05405	0.8375		41	36.6	1.92308	0.38462		3.3	6.9	1.10526	0.871015		21.9	18.5	1.43182	0.804101
45.5	36.6	4.02632	0.426834		41	26.7	2.57778	0.722722		3.3	7	1.27778	0.846307		21.9	18.3	1.57143	0.821773
45.7	27.1	1.15493	0.781965		42	23	1.3125	0.997708		3.3	7	1.21053	0.846307		21.9	18.3	1.57143	0.821773
45.7	25.4	1.25	0.890141		42	26.1	1.26154	0.77478		3.3	7.2	1.33333	0.799943		22	21.2	2.31429	0.615121
45.7	26	1.21739	0.849531		42	27	1.90566	0.723988		3.3	7.1	1.33333	0.822635		22	20.3	2.38235	0.670873
45.8	53.1	2.61702	0.20412		42	28.4	2.12	0.654369		3.4	7	1.47059	0.871952		22	24	3.85185	0.479966
45.9	29.8	2.36	0.649516		42	24.4	1.48333	0.886502		3.4	7.5	1.86667	0.759567		22	24	3.85185	0.479966
45.9	26.4	1.46032	0.827589		42	23.6	1.34921	0.947622		3.4	6.9	1.1	0.897409		22.1	19.7	1.97368	0.715599
45.9	29.1	2.42857	0.68114		42	24.7	1.71429	0.865098		3.4	7	1.33333	0.871952		22.2	18.7	1.92105	0.797774
46.1	25.2	1.2	0.912241		43	23.6	1.11429	0.970184		3.4	7.1	1.21053	0.847563		22.2	23.8	3.37931	0.492503
46.1	25.9	1.01316	0.863597		43	25.2	1.39683	0.850897		3.4	7.3	1.15789	0.801758		22.3	22.2	3.16667	0.568603
46.2	27.4	1.75862	0.773305		43	25	1.38095	0.864566		3.4	7.4	1.47059	0.780235		22.3	22.2	3.16667	0.568603
46.3	32.1	3.16279	0.564652		43	23.8	1.25758	0.953947		3.4	7	1.33333	0.871952		22.4	20.2	2.22222	0.689851
46.3	28.7	1.75862	0.706362		43	23.8	1.51667	0.953947		3.4	7	1.21053	0.871952		22.6	19.9	1.89744	0.717154
46.3	25.8	1.31343	0.874081		43	23.8	1.25758	0.953947		3.4	7.2	1.33333	0.824183		22.6	19.1	1.73171	0.778487
46.4	26.5	1.4375	0.830302		43	26.1	2.26531	0.793227		3.4	7.1	1.33333	0.847563		23	21.6	2.55882	0.619484
46.5	32.4	2.91111	0.556638		44	24.4	1.0411	0.928716		3.5	7.4	1.52941	0.803183		23.3	19.9	2.18919	0.739366
46.5	28.4	2.27451	0.72448		44	23.6	1.17391	0.992747		3.5	7.3	1.21053	0.825339		23.4	21.5	2.45714	0.636134
46.5	28.2	1.49206	0.734792		44	26.4	1.7193	0.793331		3.5	7.2	1.44444	0.848424		23.4	20.9	2.33333	0.673183
46.7	30.8	1.65	0.618622		44	26.1	1.67241	0.811674		3.5	7.3	1.21053	0.825339		23.4	20.9	2.33333	0.673183
46.7	28	1.94545	0.748533		44	25	1.61017	0.884672		3.5	7.8	1.52941	0.722917		23.5	19.3	1.3617	0.792799
47	28.1	1.75862	0.747989		44	26.1	1.61017	0.811674		3.5	10.8	3.72727	0.377077		23.6	29.8	6.09091	0.333956
47.1	26.2	1.24638	0.86224		44	25	1.5082	0.884672		3.5	7.5	1.52941	0.781908		23.6	19.5	1.65116	0.779925
47.3	28.6	2.07407	0.726673		44	28.7	2.53191	0.671272		3.5	7.3	1.47059	0.825339		23.6	21.5	2.45714	0.641571
47.3	28.1	1.91071	0.752763		44	25.6	1.78571	0.843689		3.5	7	1.15	0.897598		23.7	21.5	2.33333	0.64429
47.3	27.9	1.30882	0.763594		44	27	2	0.758464		3.5	7.8	1.75	0.722917		23.8	21.7	2.51429	0.635137
47.5	28.8	1.7931	0.719645		44	25	1.25373	0.884672		3.5	8.5	1.38889	0.608752		23.8	22	2.58824	0.617933
47.5	26.4	1.27536	0.856437		45	25.6	1.35385	0.862864		3.5	7.2	1.52941	0.848424		23.8	22	2.58824	0.617933
47.5	28.8	2.05556	0.719645		45	24.4	1.26866	0.949823		3.6	7.1	1.04762	0.89742		24.3	31.3	7.04762	0.311693
47.5	26.2	1.10811	0.869563		45	24.1	1.26866	0.973617		3.6	7.4	1.58824	0.826131		24.3	21.4	2.41667	0.666789
47.7	26.9	1.43077	0.828369		45	26.7	2.03774	0.793231		3.6	7.3	1.15	0.84892		24.7	25.7	4.07143	0.469938
47.7	28.1	1.85965	0.759129		45	26.1	1.26866	0.830121		3.6	7.8	2	0.743572		24.9	21.8	2.6	0.65841
47.7	28.9	1.85965	0.717683		45	23.6	1.26866	1.01531		3.6	7.5	1.15	0.804248		25	19.7	1.44681	0.809501
47.7	37.6	3	0.423987		46	25	1.63333	0.924885		3.6	7.2	1.04762	0.872665		25.1	20.4	1.5	0.75792
47.7	27.4	1.7	0.798412		46	24.7	1.2	0.947488		3.6	7.6	1.26316	0.783223		25.2	22.2	2.6	0.642546
47.8	35.2	3.58537	0.484789		46	25.8	1.75862	0.868417		3.6	7.2	1.44444	0.872665		25.2	22.3	2.57143	0.636797
47.8	26.3	1.40909	0.868413		46	24.4	1.57377	0.97093		3.6	7.7	1.75	0.763011		25.8	23	2.65714	0.612878
47.8	26.1	1.12162	0.881773		46	25.8	1.63333	0.868417		3.6	7.5	1.52941	0.804248		25.8	22.6	2.28947	0.634765
48	32	1.81034	0.589049		46	25.6	1.74138	0.882039		3.6	8.8	2.61538	0.58418		25.8	24.2	3.6	0.553604
48.1	29.2	1.37313	0.708907		46	25	1.42187	0.924885		3.6	7.1	1.15	0.89742		25.8	25	3.25	0.51874
48.2	29.8	1.87719	0.682063		47	29	2.23077	0.702282		3.6	7.1	1.15	0.89742		25.8	21	2.025	0.735175
48.2	27.8	1.82759	0.783732		48	25.6	1.59677	0.920388		3.6	7.3	1.38889	0.84892		25.8	24.2	3.6	0.553604
48.2	27.7	1.76271	0.7894		48	33	2.35294	0.55389		3.6	7.4	1.2	0.826131		25.8	25	3.25	0.51874
48.3	33.6	1.65574	0.537624		48	25.6	1.32353	0.920388		3.6	7.1	1.04762	0.89742		25.8	21	2.025	0.735175
48.5	27	1.46154	0.836034		48	24.7	1.18056	0.988683		3.7	7.2	1.2	0.896905		25.9	20.5	1.76744	0.774465
48.6	27.7	1.65574	0.795951		48	26.7	1.59677	0.846113		3.7	7.8	1.5	0.764227		25.9	20.5	1.76744	0.774465
48.6	27.7	1.47692	0.795951		48	31	2.76596	0.627665		3.7	8.3	2.13333	0.674925		26.1	22.4	2.71429	0.653664
48.6	28.2	1.46154	0.767976		49	24.7	1.16438	1.00928		3.7	7.8	1.44444	0.764227		26.3	20.7	1.6087	0.771303
48.6	42.7	2.66667	0.334958		49	25.3	1.16438	0.961977		3.7	8.1	1.44444	0.708666		26.5	22.6	2.43243	0.651987
48.8	28.2	1.25714	0.771137		49	25.8	1.67213	0.925053		3.7	7.9	1.2	0.745002		26.5	22.6	2.43243	0.651987
48.9	30.6	2.57143	0.65626		50	27	1.66129	0.861891		3.7	7.5	1.58824	0.826588		26.7	21.1	1.83721	0.753627
48.9	34.3	3.22727	0.522313		50	27.2	1.05128	0.849263		3.7	8.5	1.70588	0.643537		26.9	20.8	1.6087	0.781332
48.9	26.9	1.23944	0.849208		51	27	1.86441	0.879129		3.7	7.2	1.09524	0.896905		26.9	20.8	1.6087	0.781332
48.9	27.9	1.84483	0.789424		51	31.2	2.22222	0.658371		3.7	7.4	1.09524	0.849079		27.1	23	2.54054	0.643759
49	43	3.37209	0.333019		52	25.6	1.06329	0.997088		3.7	7.3	1.31579	0.872501		27.1	21.2	1.83721	0.757718
49	28.7	1.86207	0.747553		52	29	2.10714	0.776993		3.7	7.5	1.5	0.826588		27.1	21.2	1.83721	0.757718
49.1	28.5	1.62903	0.759629		52	26.4	1.56923	0.937574		3.8	7.4	1.36842	0.872027		27.3	22.1	2.07317	0.702406
49.1	26.3	1.20833	0.892031		52	26.4	1.30986	0.937574		3.8	7.8	1.55556	0.784882		27.5	24.4	3.05882	0.580447
49.4	29.2	1.28571	0.728067		53	26.7	1.29167	0.93425		3.8	7.9	1.70588	0.765137		27.6	27.6	3.93333	0.455303
49.4	27.7	1.64516	0.809054		53	31	2.39623	0.693046		3.8	7.4	1.09524	0.872027		27.6	22	2.07317	0.716595
49.6	26.7	1.20833	0.874317		53	28.4	1.74194	0.825751		3.8	7.4	1.25	0.872027		27.6	27.6	3.93333	0.455303
49.6	28.2	1.89655	0.783778		53	27	1.26027	0.913604		3.8	7.8	1.44444	0.784882		27.6	22	2.07317	0.716595
49.7	26.6	1.33333	0.882679		53	27	1.49254	0.913604		3.8	7.6	1.2	0.826735		28.2	25.5	3.46875	0.544978
49.7	28	1.60317	0.796618		54	26.4	1.15584	0.973634		3.8	7.4	1.2	0.872027		28.4	25.9	3.33333	0.532021
49.7	27.8	1.31884	0.808121		54	27.2	1.48529	0.917204		3.8	8	2.06667	0.746128		28.4	25.9	3.33333	0.532021
49.8	27.6	1.64516	0.821525		54	29.6	1.98305	0.774498		3.8	7.6	1.36842	0.826735		28.6	22.7	1.77778	0.697468
49.8	27.5	1.54688	0.827511		54	29.6	2.10526	0.774498		3.8	7.5	1.25	0.848928		28.6	21.7	1.86364	0.763232
49.9	27.4	1.33333	0.835236		55	29.2	2.06897	0.8106		3.8	7.2	1.09524	0.921146		28.6	21.7	1.86364	0.763232
50.1	27	1.31429	0.863615		55	28.6	1.39437	0.844968		3.8	7.5	1.09524	0.848928		28.7	24.7	2.94286	0.59115
50.4	26.8	1.38235	0.881801		55	37.8	1.47826	0.483714		3.8	7.8	1.2	0.784882		28.7	24.7	2.94286	0.59115
50.4	28.3	1.5625	0.790802		55	27	1.15385	0.94808		3.8	7.5	1.14286	0.848928		28.9	25.4	3.36364	0.562912
50.6	37.4	4.28205	0.454587		55	27.6	1.47826	0.907307		3.8	7.5	1.36842	0.848928		28.9	22.9	2.3	0.692527
50.6	27.6	1.61905	0.834723		56	28	1.54412	0.897598		3.9	7.8	1.36842	0.805537		29	22.1	1.90909	0.746145
50.8	28.7	1.81667	0.775014		56	27	1.45714	0.965318		3.9	9	2.92308	0.605047		29.2	22.1	1.625	0.751291
51	30.8	1.94828	0.675583		56	26.4	1.34247	1.00969		3.9	7.8	1.70588	0.805537		29.2	22.1	1.625	0.751291
51	31.8	1.57812	0.633761		56	27.8	1.49275	0.910559		3.9	8.1	1.9375	0.746972		29.3	21.4	1.60417	0.803989
51	29	1.7377	0.762051		56	27.6	1.42254	0.923804		3.9	8	1.55556	0.765763		29.3	21.4	1.60417	0.803989
51.1	32.2	1.5	0.619326		56	30.4	2.12069	0.761466		3.9	7.6	1.2	0.848491		29.5	24	2.46154	0.64359
51.1	35.4	2.62	0.512418		56	30.4	1.85484	0.761466		3.9	7.7	1.14286	0.826595		29.5	24	2.46154	0.64359
51.1	31.9	2.08929	0.631029		57	31.6	2.01667	0.717316		3.9	7.5	1.14286	0.871268		29.7	22.1	1.59184	0.764156
51.1	26.9	1.16	0.887414		57	27.8	1.22078	0.926819		3.9	8.5	2.2	0.678323		29.8	27.7	3.65625	0.488053
51.2	27.9	1.41176	0.826554		57	28.6	1.4507	0.875695		3.9	7.8	1.25	0.805537		29.8	27.7	3.65625	0.488053
51.3	27.5	1.55385	0.852436		58	27.2	1.17722	0.985145		4	7.6	1.14286	0.870247		30.4	25.7	2.94444	0.578385
51.4	30.6	2.22222	0.689811		58	38.3	1.73846	0.496867		4	7.8	1.3	0.826191		30.5	24.5	2.19048	0.638524
51.4	28.3	1.70968	0.806492		58	27.2	1.1625	0.985145		4	7.5	1.14286	0.893609		30.5	23.2	1.93333	0.712088
51.4	27.7	1.23288	0.841809		58	29	1.60294	0.866646		4	8	1.70588	0.785398		30.5	23.2	1.93333	0.712088
51.4	26.9	1.1039	0.892624		58	31	2.2069	0.758428		4	7.8	1.25	0.826191		30.7	21.8	1.39623	0.811774
51.5	28.7	1.51515	0.785694		58	33.3	1.46479	0.657278		4	7.6	1.42105	0.870247		30.7	21.8	1.39623	0.811774
51.6	28.3	1.66667	0.80963		59	30.4	1.78462	0.802259		4	10.8	3.58333	0.430945		30.8	22.1	1.70833	0.792458
51.7	26.8	1.07692	0.904546		59	29.6	1.90476	0.846211		4	7.8	1.55556	0.826191		30.9	24.6	2.58974	0.64165
51.8	33	2.7551	0.597739		59	28.4	1.08434	0.919232		4	9.1	2.64286	0.606998		30.9	24.6	2.58974	0.64165
51.9	27.8	1.42647	0.843893		59	31	2.22414	0.771505		4	7.6	1.25	0.870247		31.2	22.2	1.58	0.795534
52.1	28.6	1.35714	0.800416		59	29.6	1.36486	0.846211		4	8.2	1.25	0.747553		31.3	22.7	1.80851	0.763313
52.2	30.4	2.10714	0.709795		59	27.8	1.28947	0.959339		4	7.5	1.14286	0.893609		31.3	22.7	1.80851	0.763313
52.2	29.2	1.80328	0.769334		59	28.4	1.33333	0.919232		4	8.1	1.9375	0.766125		31.8	22.7	1.85106	0.775506
52.2	27.9	1.35714	0.842698		59	27	1.10976	1.01703		4	7.9	1.14286	0.805408		31.8	24.9	2.28571	0.644523
52.2	31.5	1.68254	0.661088		59	27.8	1.42466	0.959339		4	7.7	1.3	0.84779		31.9	23.1	1.93478	0.751236
52.4	31.3	1.64062	0.672129		59	31.2	2.15254	0.761645		4	8.5	2	0.695716		31.9	23.1	1.93478	0.751236
52.4	30.7	2.07018	0.698658		60	29.8	1.96774	0.849041		4.1	7.6	1.09091	0.892003		32.1	25.2	2.575	0.635205
52.5	31.7	1.69841	0.656524		60	33.2	2.52727	0.684045		4.1	7.7	1.09091	0.868985		32.2	24.9	2.6	0.65263
52.5	28.4	1.21622	0.817961		60	29.2	1.48611	0.884291		4.1	8.1	1.42105	0.785278		32.2	25.6	2.84211	0.617427
52.5	32.7	2.89583	0.616984		60	27.6	1.17284	0.98979		4.1	8	1.42105	0.805033		32.2	25.6	2.84211	0.617427
52.7	29.5	1.58462	0.760986		61	29	1.41892	0.911473		4.1	8.8	1.55556	0.665317		32.4	26.2	2.71795	0.593133
52.8	29.5	1.5303	0.76243		61	28.4	1.15854	0.950393		4.1	7.9	1.47368	0.825543		32.4	26.2	2.71795	0.593133
52.8	32.2	2.68	0.639929		61	29	1.5493	0.911473		4.1	8.1	1.61111	0.785278		32.5	27.8	3.52941	0.52845
52.8	36.7	1.35714	0.49262		61	29	1.2987	0.911473		4.1	7.9	1.3	0.825543		32.9	25.4	2.38095	0.640823
52.9	32.2	1.88333	0.641141		61	36.1	3.08	0.5882		4.2	8.8	1.76471	0.681544		33.2	24.9	1.97826	0.672898
53	35.5	2.72	0.528481		62	29	1.02273	0.926415		4.2	8.3	1.47368	0.766131		33.4	22.6	1.50943	0.82175
53	30.3	1.71429	0.725438		62	30.1	1.74627	0.859941		4.2	8	1	0.824668		33.4	25.8	2.42857	0.630546
53.3	27.6	1.27397	0.879263		62	29.2	1.4	0.913768		4.2	8	1.2381	0.824668		33.4	25.8	2.42857	0.630546
53.4	28	1.27397	0.855924		62	29.8	1.70588	0.877342		4.2	8.1	1.4	0.804432		33.7	25.5	2.56098	0.651267
53.8	29	1.57576	0.803889		62	30.6	1.86154	0.832068		4.2	7.6	1.09091	0.91376		33.7	24	2.13333	0.73522
53.8	31.5	1.91667	0.681351		63	29.2	1.15663	0.928506		4.2	8.2	1.66667	0.784931		34	27.6	3.30556	0.560881
53.9	31.8	1.63077	0.669799		63	29	1.13095	0.941357		4.3	8.4	1.88235	0.765808		34.3	27.1	3.33333	0.586902
53.9	28.1	1.25676	0.8578		63	28.4	1.35065	0.981553		4.3	7.9	1.2381	0.865813		34.5	22.7	1.39286	0.841351
54	28.6	1.61538	0.829605		63	31.8	2.06452	0.782882		4.3	8.1	1.52632	0.823585		34.9	23	1.58491	0.829048
54	28.2	1.52239	0.853307		63	30.4	1.75	0.85665		4.3	8.1	1.2381	0.823585		35	28.3	3.05263	0.549168
54.2	32.9	2.4717	0.629241		63	31.2	2.01587	0.813282		4.4	8.9	1.72222	0.698044		35.1	28.7	3.6	0.535492
54.3	29	1.6875	0.81136		64	30	1.42105	0.893609		4.4	8.9	1.4	0.698044		35.1	29	3.21622	0.52447
54.3	33.7	2.89796	0.600828		64	30.4	1.53425	0.870247		4.4	9	1.88235	0.682618		35.2	27.6	3.13158	0.580677
54.3	37.7	1.4	0.480095		65	31.2	1.61111	0.839101		4.4	8.4	1.63158	0.783617		35.7	27.3	2.85	0.601939
54.4	28.1	1.41429	0.865757		65	31.2	1.54795	0.839101		4.4	8.3	1.04348	0.802613		35.7	23.9	1.82	0.785384
54.5	29.1	1.41429	0.808761		65	29.6	1.32911	0.932266		4.4	8.2	1.4	0.822309		35.7	27.3	2.85	0.601939
54.6	29.7	1.5	0.777839		65	35	2.64286	0.666787		4.4	7.9	1.13636	0.885948		35.7	23.9	1.82	0.785384
54.7	27.8	1.0875	0.889421		65	30.4	1.2875	0.883845		4.4	8.4	1.52632	0.783617		35.9	27.8	2.875	0.583734
54.7	28.9	1.51471	0.823003		66	30.4	1.38462	0.897442		4.4	8	1.4	0.863938		35.9	27.8	2.875	0.583734
54.7	29.6	1.86885	0.784538		66	31.2	1.66197	0.85201		4.4	8.5	1.66667	0.765288		36.1	24	1.50909	0.78758
54.8	32.9	1.39437	0.636207		66	31.8	1.80882	0.820162		4.5	8	1.08696	0.883573		36.3	24.8	2	0.741674
54.9	28.4	1.42857	0.855353		66	30.4	1.13953	0.897442		4.5	7.8	1.04348	0.929465		36.4	24.7	1.86	0.749751
54.9	28.3	1.38028	0.861409		66	29.8	1.48	0.933945		4.5	8.1	1.33333	0.861891		36.4	24.7	1.86	0.749751
55	30.4	2.01695	0.747869		66	30.4	1.37179	0.897442		4.5	8.7	1.83333	0.747109		37	23.7	1.5	0.82778
55.1	30	1.36111	0.769341		66	29.8	1.67606	0.933945		4.6	8.6	1.77778	0.781575		37	27.3	2.53488	0.623859
55.2	28	1.36111	0.884775		67	30.4	1.52	0.91104		4.6	8.7	2	0.763711		37	27.3	2.53488	0.623859
55.2	49.8	4	0.279699		67	34.4	2.27869	0.711488		4.6	8.2	1.13043	0.859686		37.3	27.8	2.82927	0.606498
55.4	28.3	1.19481	0.869254		68	31.6	1.06667	0.855745		4.6	8.2	1.18182	0.859686		37.3	27.8	2.82927	0.606498
55.5	30.9	1.66154	0.730442		68	29.8	1.45455	0.962246		4.6	8.4	1.63158	0.819236		37.7	27.5	2.35556	0.626449
55.5	29.8	1.85484	0.785363		68	29.8	1.25301	0.962246		4.6	8.2	1.28571	0.859686		37.7	27.5	2.35556	0.626449
55.6	31.6	1.63636	0.699698		68	30.6	1.66667	0.91259		4.6	8.4	1.5	0.819236		38.3	24.2	1.50877	0.821822
55.6	28.5	1.07407	0.860191		68	31.6	1.58108	0.855745		4.7	8.4	1.22727	0.837046		38.3	24.2	1.50877	0.821822
55.7	28.3	1.20779	0.873961		69	31.8	1.48052	0.857442		4.7	8.6	1.83333	0.798566		38.4	30.4	3.23077	0.522148
55.8	31.2	1.62121	0.720336		69	31.8	1.56	0.857442		4.7	8.2	1.27273	0.878375		38.4	30.4	3.23077	0.522148
56.1	29.2	1.2973	0.826812		69	31	1.41772	0.902268		4.7	8.2	1.13043	0.878375		38.6	29.4	3.36842	0.56118
56.2	28.4	1.40845	0.875608		69	33.2	1.89706	0.786652		4.7	8.9	1.83333	0.745637		39.1	24.1	1.25397	0.845965
56.3	29	1.65152	0.841245		70	30.6	1.35802	0.939431		4.7	8.4	1.38095	0.837046		39.2	29.3	3	0.5738
56.3	31.3	2.21053	0.722154		70	32.4	1.3875	0.83795		4.7	8.4	1.33333	0.837046		39.2	29.3	3	0.5738
56.3	29.1	1.34247	0.835473		70	31.8	1.35802	0.869869		4.7	8.5	1.5	0.817466		39.3	27.2	2.10204	0.66752
56.4	28.2	1.32432	0.891232		71	32.1	1.61333	0.865881		4.7	8.7	1.38095	0.780314		39.3	27.2	2.10204	0.66752
56.4	33.4	2.01667	0.635325		71	32.6	1.94118	0.839524		4.8	8.3	1.38095	0.875578		40	29.5	2.88095	0.577598
56.6	32	1.55882	0.694587		71	37.8	1.73611	0.624431		4.8	10.7	3.46154	0.526846		40	25	1.69091	0.804248
56.7	31.5	1.80952	0.718078		71	31.2	1.48718	0.916556		4.8	8.6	1.55	0.815557		40	25	1.69091	0.804248
56.7	28.5	1.29333	0.877209		72	33.6	1.76389	0.801427		4.8	8.3	1.17391	0.875578		40.2	27.4	2.06	0.672876
56.8	29.3	1.52174	0.831425		72	31.2	1.19318	0.929465		4.8	8.5	1.55	0.834859		40.2	27.4	2.06	0.672876
57.3	30.2	1.72308	0.789497		72	31.2	1.36585	0.929465		4.8	8.6	1.68421	0.815557		40.4	27.8	2.34043	0.656904
57.3	29	1.35616	0.856187		73	49.5	1.80556	0.374388		4.8	10	1.88889	0.603186		40.5	27.4	2.43478	0.677897
57.4	37.4	2.32143	0.515678		74	32	1.11957	0.908117		4.8	9.3	1.08333	0.697405		41.6	25.2	1.3871	0.823194
57.4	28.7	1.33784	0.875705		74	33	1.44444	0.853913		4.8	9.6	1.13043	0.654498		41.6	25.2	1.3871	0.823194
57.5	31.3	2.03333	0.737546		74	32.6	1.475	0.874997		4.9	9	1.27273	0.760188		41.7	24.5	1.14706	0.872999
57.7	30.4	1.78125	0.784582		74	31.8	1.40244	0.919575		4.9	8.5	1.42857	0.852252		41.8	28.1	2.29167	0.665233
57.8	31.5	1.57353	0.732009		74	31.2	1.29412	0.955284		4.9	8.5	1.31818	0.852252		42.1	26.4	1.90566	0.759074
57.8	29.4	1.58824	0.840317		74	46.4	3.78	0.431922		4.9	8.8	1.27273	0.795135		42.2	29	2.56522	0.63056
57.9	30.1	1.46479	0.803074		74	32.4	1.37349	0.885832		4.9	8.3	1.08333	0.893819		42.3	27.1	2.22449	0.723788
57.9	35.3	1.64179	0.583901		75	32.9	1.4875	0.870722		4.9	8.5	1.31818	0.852252		43.1	27.7	2.26531	0.705875
57.9	30.6	1.79688	0.777044		75	32.6	1.23864	0.886821		5	8.6	1.42857	0.849538		43.3	27	2.03846	0.746398
57.9	29.6	1.51429	0.830434		75	36.4	2.4127	0.711325		5	8.7	1.42857	0.830121		43.3	26.1	1.70175	0.798761
58.3	31.2	2.11864	0.752609		75	33	1.69333	0.865453		5	8.7	1.125	0.830121		43.3	26.1	1.70175	0.798761
58.4	31.2	1.60294	0.7539		75	31	1.35714	0.980726		5	9	1.55	0.775702		43.8	30.7	2.84091	0.583992
58.5	29.8	1.05952	0.827815		76	33.8	1.58974	0.835969		5	8.6	1.125	0.849538		43.8	30.7	2.84091	0.583992
58.6	31.4	2.06667	0.746875		76	34.4	2.14925	0.807061		5	8.6	1.47619	0.849538		44.1	28	2.13725	0.706858
58.6	29.4	1.25974	0.851947		76	46.9	2.16418	0.434188		5	8.6	1.17391	0.849538		44.1	28	2.13725	0.706858
58.6	29.4	1.32	0.851947		76	34.4	1.91549	0.807061		5	9	1.6	0.775702		44.2	30.7	3.16667	0.589326
58.8	41.1	1.87302	0.437425		77	32.6	1.36471	0.910469		5.1	8.8	1.6	0.827589		44.2	30.7	3.16667	0.589326
58.8	39.8	1.20253	0.466467		77	35.8	1.0625	0.754978		5.1	8.7	1.26087	0.846723		44.3	31.1	2.88636	0.575563
58.9	29	1.30263	0.880094		77	32.4	1.49383	0.921745		5.1	9.1	1.6	0.773922		44.3	31.1	2.88636	0.575563
59	31.3	1.87302	0.756786		77	34	1.83562	0.837033		5.1	8.9	1.125	0.809096		44.4	27.7	2.01887	0.727166
59	29.3	1.45833	0.863628		77	42.3	1.92958	0.540779		5.1	8.7	1.21739	0.846723		44.5	29.2	2.47917	0.655849
59.2	29.8	1.34667	0.83772		78	32.6	1.34884	0.922294		5.1	9.3	1.65	0.740993		44.9	29.1	2.5	0.666301
59.3	31.3	1.175	0.760634		78	34.4	1.51852	0.8283		5.1	8.5	1.21739	0.887038		44.9	29.1	2.5	0.666301
59.4	28.8	1.04706	0.899935		78	31.8	1.43373	0.969282		5.1	8.6	1.21739	0.866529		45.4	31.9	2.82222	0.56064
59.5	30.3	1.14815	0.814407		78	35.8	2.02857	0.764783		5.1	8.7	1.26087	0.846723		45.9	36.7	4.44444	0.428243
59.6	29	1.13415	0.890554		78	35.5	1.72368	0.777764		5.1	8.9	1.125	0.809096		46.2	34.1	3.5122	0.499279
59.6	29.3	1.36	0.87241		79	35	2.05714	0.810403		5.1	8.9	1.21739	0.809096		46.8	30.6	1.94545	0.628077
59.8	32.6	1.96774	0.707092		79	33.2	1.21978	0.90066		5.2	9.5	1.16667	0.724046		47.4	30.7	2.5102	0.631992
59.8	28.9	1.1875	0.899737		81	36.6	2.04225	0.759858		5.2	9	1.47619	0.80673		47.4	29.6	2.44	0.679837
59.8	33.4	1.66176	0.673625		82	35	1.32584	0.841177		5.2	8.7	1.16667	0.863326		47.5	26.4	1.13699	0.856437
59.9	32.3	1.90476	0.721492		82	35.2	1.81579	0.831646		5.2	8.7	1.16667	0.863326		47.5	26.4	1.13699	0.856437
59.9	31.3	1.39189	0.76833		82	36	1.86667	0.795094		5.2	8.6	1.04	0.88352		47.6	28.7	2.13208	0.726195
59.9	30.2	1.42466	0.825321		82	33.2	1.35227	0.934862		5.2	9.1	1.47619	0.789097		47.6	28.7	2.13208	0.726195
60	29.2	1.2	0.884291		83	38.4	2.57812	0.707336		5.2	9.2	1.6	0.772036		47.7	32.3	2.8913	0.574544
60.1	30.8	1.81538	0.796128		83	35.2	1.68354	0.841788		5.3	9.7	1.57143	0.707852		47.9	35.1	3.775	0.488575
60.1	29.4	1.10843	0.873755		83	33.8	1.65	0.912966		5.3	8.9	1.16667	0.840825		47.9	35.1	3.775	0.488575
60.2	31	1.8	0.787196		84	33.8	1.15625	0.923965		5.3	9.4	1.75	0.753755		48	29.3	2.35294	0.702612
60.4	32.8	1.53521	0.705503		84	34.6	1.48235	0.881733		5.3	9	1.30435	0.822244		48.1	27.8	1.7	0.782106
60.4	31.1	1.77273	0.78474		85	34.9	1.76923	0.876956		5.3	8.7	1.26087	0.879928		48.6	29.8	2.37255	0.687723
60.4	34.3	1.24051	0.645147		85	35.2	1.37079	0.862072		5.3	8.9	1.26087	0.840825		48.6	29.8	2.37255	0.687723
60.4	31.2	1.67647	0.779718		85	35.2	1.60976	0.862072		5.3	8.9	1.30435	0.840825		48.9	28.1	1.73333	0.778227
60.4	32.9	2.06557	0.701221		85	37.2	2.0137	0.771868		5.4	9.4	1.57143	0.767976		48.9	28.1	1.73333	0.778227
60.5	36	2.82692	0.586625		85	37.2	1.92	0.771868		5.4	10.7	2.11111	0.592702		49.2	31.9	2.52	0.607566
60.6	30.2	1.45205	0.834966		86	35.2	1.21053	0.872214		5.4	9.7	1.84211	0.721207		49.2	34	3.37209	0.534832
60.7	32.9	2.06557	0.704704		87	38	2.01351	0.757115		5.4	9.1	1.30435	0.819447		49.4	28.5	1.81356	0.76427
60.7	31.8	1.95238	0.7543		87	35.6	1.67901	0.862639		5.4	9.4	1.40909	0.767976		50.4	32.3	2.75	0.607065
60.8	29.8	1.14634	0.860361		87	38	2.13889	0.757115		5.5	9	1.03846	0.853272		50.4	32.3	2.75	0.607065
60.9	29.5	1.14634	0.879393		88	33.5	1.26596	0.985378		5.5	9.2	1.34783	0.816577		51	31.2	2.47059	0.658371
61.4	34.4	2.08197	0.652021		88	37.5	1.67073	0.786376		5.5	9.7	1.7	0.734563		51.6	33.1	2.95745	0.591839
61.6	59.3	1.96825	0.220131		88	36.6	1.8961	0.825525		5.5	8.7	1.12	0.913133		51.8	30.2	2.18182	0.713717
61.8	30.2	1.5493	0.8515		89	39.2	2.13699	0.727826		5.5	9.6	1.7	0.749946		52.2	40.2	4.63158	0.405909
62	39.6	3.59574	0.496834		90	37.2	1.8481	0.817272		5.5	9.2	1.57143	0.816577		52.7	32.3	2.81633	0.634769
62.1	30.6	1.44595	0.83341		90	65.1	3.41379	0.266864		5.5	9	1.16	0.853272		52.7	32.8	2.77551	0.615563
62.3	29.5	1.15663	0.899609		90	36.6	1.27368	0.844287		5.5	9	1.12	0.853272		52.7	32.8	2.77551	0.615563
62.5	29.4	1.13095	0.908647		90	37.8	1.83544	0.791533		5.6	9	1.25	0.868786		53.3	33.4	2.7	0.600405
62.6	30.3	1.13095	0.856838		91	40.9	2	0.683604		5.6	9.7	1.75	0.747919		53.3	33.4	2.7	0.600405
62.7	30.4	1.20988	0.85257		91	35	1.09709	0.933502		5.6	9.3	1.61905	0.813639		53.7	29.6	1.73016	0.770195
62.9	31.6	1.50685	0.791565		92	36.4	1.68675	0.872559		5.6	9.8	1.8	0.732733		54.1	36.2	3.69767	0.518788
63	39	1.42667	0.520501		92	35.5	1.14851	0.917363		5.6	9.1	1.03846	0.849797		54.1	36.2	3.69767	0.518788
63	29.6	1.22222	0.903581		93	35.8	1.09615	0.911857		5.6	10.3	1.34783	0.663321		54.7	32.2	2.21429	0.662957
63.2	31.4	1.55556	0.805504		93	38	1.37634	0.80933		5.7	9.1	1.16	0.864972		54.7	32.2	2.21429	0.662957
63.2	35	2.25	0.648322		93	36.6	1.23469	0.87243		5.7	9.2	1.5	0.84627		54.9	30.9	1.93333	0.722546
63.3	29.6	1.19512	0.907884		93	46.4	2.10667	0.542821		5.8	9.5	1.3913	0.807589		55	31.8	2.15789	0.683468
63.3	30.8	1.22222	0.838518		93	36	1.29167	0.901753		5.8	9.3	1.11538	0.842698		55	32.5	2.49057	0.654344
63.4	32	1.59155	0.778035		94	35.8	1.27835	0.921662		5.8	9.2	1.29167	0.861117		55	32.5	2.49057	0.654344
63.4	32.9	1.96875	0.73605		95	38.6	1.83951	0.801233		5.8	9.7	1.3913	0.77463		55.4	34.6	3.17021	0.581524
63.4	31.3	1.42667	0.813224		95	36.6	1.27835	0.891192		5.8	9.3	1.2	0.842698		55.4	34.6	3.17021	0.581524
63.5	30.5	1.2625	0.857796		95	36.6	1.43478	0.891192		5.8	9.6	1.3913	0.790852		56	31.9	2.36364	0.691539
63.5	30.3	1.44	0.869157		95	35.5	1.18812	0.947276		5.8	9	1.29167	0.899814		56.2	30	1.65152	0.7847
63.5	32.1	1.73529	0.774415		95	41	2.40845	0.710176		5.8	9.6	1.71429	0.790852		56.3	42.2	4.92105	0.397277
63.6	30.3	1.40789	0.870526		96	37.7	1.9	0.848786		5.8	9.3	1.07692	0.842698		56.9	38.7	3.93023	0.47742
63.6	33.8	1.39474	0.699574		96	39.2	2	0.785071		5.8	9.7	1.07692	0.77463		58.6	33.1	2.35714	0.672127
63.6	33.9	2.16393	0.695453		97	38.4	1.49451	0.826645		5.9	9.7	1.54545	0.787986		59.6	36.8	3.27083	0.553045
63.7	32	1.275	0.781717		98	37.8	1.65517	0.861891		5.9	9.9	1.54545	0.75647		59.6	36.8	3.27083	0.553045
64.3	31.9	1.54795	0.794035		98	36	1.09346	0.950235		6	10	1.2	0.753982		60.2	37	2.84615	0.55259
64.4	33.3	1.12941	0.729806		99	37.8	1.55556	0.870686		6	9.4	1.33333	0.853307		60.4	34	2.44643	0.656582
64.4	31.4	1.5	0.820798		99	37.8	1.27	0.870686		6	9.8	1.33333	0.785071		61.3	36.3	2.86538	0.584598
64.4	32.7	1.56944	0.756833		99	37.5	1.45161	0.884672		6	9.4	1.33333	0.853307		61.5	38	3.28571	0.535202
64.5	33.6	1.72464	0.717945		99	39.8	2.0641	0.785378		6	10	1.33333	0.753982		63.9	32.4	1.67143	0.764928
64.5	29.7	1.04494	0.918876		100	49.8	3.77586	0.5067		6	9.6	1.43478	0.818123		63.9	32.4	1.67143	0.764928
64.5	30.6	1.15476	0.865619		101	38.9	1.48387	0.838749		6	10	1.47826	0.753982		64.6	41.8	4.39535	0.464611
64.6	33.8	2.01562	0.710573		101	38.4	1.61798	0.860734		6.1	9.9	1.375	0.782113		64.8	34.1	2.14516	0.700287
64.6	30.9	1.24691	0.850208		102	42.6	2.43836	0.706303		6.2	9.6	1.375	0.845394		65	31.3	1.11628	0.833748
64.6	31.8	1.46667	0.802764		103	38.9	1.65169	0.855358		6.2	9.4	1.07407	0.881751		65.4	40.4	3.93478	0.503529
64.7	35.9	2.81481	0.630849		103	37.8	1.41667	0.905865		6.3	9.6	1.03571	0.859029		65.9	48	5.5641	0.359429
64.7	31.3	1.5	0.829899		103	36.6	1.48936	0.96624		6.3	10.4	1.68182	0.731954		66	38.8	3.23529	0.550922
64.9	32.7	1.21951	0.762709		105	38	1.15888	0.91376		6.4	10	1.68182	0.804248		66.9	35.5	2.44068	0.667082
65	31.3	1.32911	0.833748		105	47.5	2.82609	0.584806		6.4	9.8	1.11111	0.837409		69.2	43.5	4.02128	0.459555
65	30.1	1.2875	0.901551		105	42	1.84706	0.747998		6.4	10.3	2	0.758081		70.3	41	3.34615	0.52553
65.1	33.6	2.16129	0.724623		105	43.2	2.56944	0.70702		6.4	10.1	1.41667	0.788401		70.7	34.9	1.98507	0.729421
65.2	30.9	1.2875	0.858105		105	38.9	1.36364	0.871967		6.4	9.6	1.11111	0.872665		70.7	34.9	1.98507	0.729421
65.2	33.9	2.2459	0.712948		106	40.3	1.53191	0.820173		6.5	9.6	1.23077	0.8863		72.2	34.3	1.8169	0.771185
65.5	33	2.04688	0.755829		106	39.2	1.15741	0.866849		6.5	9.8	1.23077	0.850494		72.6	37.9	2.66102	0.635138
65.5	32.9	1.90909	0.76043		107	39	1.25962	0.884025		6.5	10.3	1.41667	0.769926		73.3	34	1.80556	0.796812
65.5	32.1	1.61111	0.798806		107	39.8	1.76136	0.848843		6.7	11.4	1.6087	0.647851		73.3	34	1.80556	0.796812
65.6	31.9	1.43421	0.810088		108	39.5	1.63043	0.86984		6.7	10.3	1.36	0.793616		74.4	37.7	2.52459	0.657809
65.7	36	2.09524	0.637045		109	39.5	1.31068	0.877894		6.8	9.9	1.26923	0.871863		74.4	33.8	1.68	0.818369
65.8	33.1	1.86567	0.754709		109	38.6	1.0885	0.91931		6.8	10.2	1.30769	0.821331		74.7	39.4	2.55738	0.604697
65.9	30.3	1.06742	0.902007		110	41.2	1.58511	0.814344		6.8	10.4	1.6087	0.790045		74.9	42	3.24074	0.533572
66.2	32.6	1.49333	0.782767		110	38.9	1.29808	0.913489		6.8	10.2	1.18519	0.821331		74.9	42	3.24074	0.533572
66.3	33.7	1.83824	0.733607		110	41.2	2.03614	0.814344		6.8	10.3	1.4	0.805461		75	35.3	1.90141	0.756348
66.4	34.4	1.22892	0.705117		110	39.5	1.37624	0.885948		6.8	10.2	1.03448	0.821331		75.4	35.5	1.95714	0.751838
66.6	32.9	1.55405	0.773201		110	41.2	1.6413	0.814344		6.9	10.3	1.44	0.817306		75.7	45.8	3.55769	0.453497
66.8	31.2	1.35443	0.862337		111	48.8	3.16418	0.585724		7	10	1.44	0.879646		75.7	45.8	3.55769	0.453497
67	46.6	2.73214	0.387715		112	39.8	1.37255	0.888509		7	10.4	1.44	0.813282		76.8	46.1	4.10204	0.454119
67.1	31.8	1.48684	0.833831		113	41.8	1.82022	0.81271		7	10.7	1.58333	0.768317		77	39.8	2.375	0.61085
67.1	34.9	2.14286	0.69228		113	41.2	1.62766	0.836554		7.1	11	1.34615	0.737366		77	39.8	2.375	0.61085
67.2	33	1.60274	0.775445		113	45.9	2.48684	0.674005		7.1	10.5	1.48	0.809263		78.5	39.9	2.6129	0.619632
67.2	33.2	1.65278	0.766131		114	38.9	1.25	0.946707		7.1	10.4	1.54167	0.8249		79.2	37	1.78667	0.726995
67.3	33.5	1.7971	0.75359		114	39.2	1.39216	0.932272		7.2	11	1.10345	0.747751		79.3	46.1	3.76923	0.468901
67.4	33.6	1.61644	0.750224		114	39.8	1.45	0.904375		7.2	10.2	1.25926	0.869645		81.4	34.6	1.17021	0.854441
67.4	36.7	2.56897	0.628836		114	41.7	1.6383	0.823839		7.3	10.2	1.10345	0.881723		82.4	39.6	2.54688	0.660308
67.5	33	1.7971	0.778907		114	39.7	1.16071	0.908937		7.3	10.5	1.25926	0.832059		85.7	45.1	3.33333	0.529465
67.6	33.1	1.66667	0.775355		114	42.3	1.875	0.800634		7.3	11.4	1.34615	0.705867		85.7	45.1	3.33333	0.529465
67.9	32.5	1.5	0.807817		115	40.3	1.12281	0.889811		7.4	12	1.66667	0.645772		86.6	44.7	3.38596	0.544644
67.9	31.6	1.17442	0.854487		116	39.2	1.28972	0.948628		7.4	12	2.14286	0.645772		86.6	44.7	3.38596	0.544644
68	31	1.37975	0.889192		116	44.6	1.64211	0.732821		7.4	11.1	1.78261	0.754737		88.4	44.6	3.15	0.55846
68.2	33.1	1.63014	0.782237		116	39.5	1.51515	0.934273		7.4	10.6	1.13793	0.827618		88.6	38.5	1.85897	0.751142
68.2	34	1.73239	0.741372		116	41.2	1.31132	0.858763		7.5	10.9	1.52	0.793265		95.7	49.7	3.89286	0.486866
68.3	32.3	1.06667	0.82267		117	40	1.42157	0.918916		7.5	10.6	1.33333	0.838802		99.7	59.2	5.97826	0.357488
68.3	31.6	1.125	0.859521		117	40.6	1.27778	0.891956		7.5	10.9	1.46154	0.793265		101.2	44	2.28	0.656878
68.4	37.8	2.43333	0.601565		117	39.2	1.25688	0.956805		7.6	11.2	1.56	0.761355		102.1	47.3	3.09231	0.573473
68.4	33.3	2	0.775135		117	38.9	1.29907	0.97162		7.6	10.7	1.25	0.834173		102.1	47.3	3.09231	0.573473
68.4	33.6	1.89706	0.761355		117	44.3	1.49	0.749184		7.6	11.6	1.82609	0.709753		103.7	41.7	1.71591	0.749405
68.7	32	1.59459	0.843076		119	41.7	1.74194	0.859973		7.8	10.8	1.56	0.840344		105.6	41.9	1.96386	0.755868
68.8	36.5	2.29032	0.648952		119	40	1.18584	0.934624		7.8	10.5	1.17241	0.889049		108.3	39.9	1.38	0.854855
68.8	31.8	1.25	0.854957		120	41.7	1.11111	0.867199		7.8	10.8	1.37037	0.840344		113.6	44.4	2.05952	0.72414
68.8	34.1	1.69444	0.743515		120	41.5	1.35849	0.875578		7.8	11.1	1.5	0.795534		113.8	43.1	1.83146	0.769835
69.1	32.9	1.375	0.802225		120	40.3	1.2844	0.928498		7.8	11.1	1.56	0.795534		118.2	64.1	6	0.361502
69.5	35.8	1.8	0.681442		120	44.9	1.65625	0.747995		7.8	11.2	1.37037	0.781391		124.2	58.6	4.1129	0.454502
69.6	31.8	1.19767	0.864898		120	41.5	1.65625	0.875578		7.9	11.1	1.2069	0.805733		124.2	58.6	4.1129	0.454502
69.8	36.5	2.22222	0.658384		120	43.5	1.97727	0.796916		7.9	11.4	1.5	0.763884		126.3	44.9	1.71134	0.787264
69.9	35.7	2.0303	0.689208		121	40	1.20354	0.950332		8	11.1	1.53846	0.815932		126.3	44.9	1.71134	0.787264
70.1	35.6	2.17188	0.695069		122	74.3	2.82432	0.27771		8.1	13.3	1.44444	0.575429		134.1	50.8	2.6625	0.652997
70.1	34.3	1.1236	0.748755		122	42.6	1.80645	0.844793		8.1	11.1	1.64	0.826131		142.9	45.9	1.38261	0.852348
70.1	31.6	1.19767	0.882173		123	41.5	1.18261	0.897468		8.2	12.3	1.79167	0.681104		149.3	55.8	2.63529	0.602561
70.5	55.8	2.96364	0.284532		123	44	2.03409	0.79838		8.2	11.1	1.40741	0.83633		153.8	65.5	4.34328	0.450488
70.6	34.7	1.13483	0.73681		123	42.9	1.84783	0.839847		8.3	11.3	1.35714	0.816829		161.1	60.1	3.27848	0.560475
70.6	31.3	1.04301	0.905578		124	41.2	1.46154	0.917988		8.5	10.9	1.12903	0.899033		182.6	59.8	2.58947	0.641665
71	32.5	1.25882	0.844698		124	42.3	1.64286	0.870865		8.7	12	1.42857	0.759218		182.6	59.8	2.58947	0.641665
71.1	33.3	1.6	0.805733		124	46	1.86957	0.736404		9	12	1.46429	0.785398		206.5	78.3	4.52632	0.423259
71.1	32.2	1.31325	0.861723		124	41.2	1.35185	0.917988		9	11.4	1.0303	0.870247		206.5	78.3	4.52632	0.423259
71.4	33.4	1.66216	0.804295		126	42	1.63636	0.897598		9.1	12.2	1.3	0.768301		228.4	75.6	4.02353	0.502183
71.4	45.7	3.5098	0.429611		126	40.6	1.28571	0.960569		9.2	12.8	2.04167	0.705631		239	71	2.87379	0.595787
71.5	31.9	1.0989	0.882947		127	42.6	1.62	0.879416		9.4	12	1.62963	0.820305		248.6	76.3	3.58511	0.536614
71.6	33	1.53247	0.826219		128	41.5	1.37615	0.93395		9.5	12.4	1.57143	0.776408		292.2	83.9	3.55882	0.521634
71.7	34	1.72603	0.779419		128	41.8	1.25439	0.920592		9.7	12.8	1.29032	0.743981		364.4	77.4	1.8125	0.764375
71.7	32.1	1.39506	0.874418		129	43.5	1.8617	0.856685		10.2	13.2	1.18182	0.735635		393.1	93.8	3.14286	0.561445
71.7	37.3	1.76389	0.647607		129	43.2	1.46226	0.868625		10.3	12.5	1.21212	0.828375		466.6	120.6	4.91818	0.403144
71.7	34.8	1.57895	0.743996		130	45.5	1.4717	0.789097		11	13.1	1.45161	0.80549		506.3	93.3	1.94505	0.730894
71.9	33.4	1.76389	0.809927		130	41.2	1.15	0.962407		11.2	12.8	1.375	0.859029		514.2	108.2	3.44928	0.551934
72	36.3	2.15385	0.68664		130	44.3	1.65	0.832426		11.3	12.9	1.23529	0.853314
72	32.1	1.23256	0.878076		131	43.7	1.60784	0.862022		11.4	13.7	1.68966	0.763262
72.1	45.2	1.33735	0.443474		131	44.3	1.40367	0.83883		11.7	13.5	1.54839	0.80673
72.2	36.5	1.71233	0.681022		131	46	1.59804	0.777975		11.8	14	1.58065	0.756547
72.2	37	2.47541	0.662741		132	46.3	2.02198	0.773788		12	14.7	2.23077	0.697841
72.2	33	1.4375	0.833142		132	50	2.02198	0.663504		14	14.3	1.17949	0.860332
72.2	33.9	1.62667	0.789492		132	64.3	1.49057	0.401201		14.8	15	1.54286	0.826588
72.2	32.1	1	0.880515		132	43.5	1.41284	0.876608		14.9	14.9	1.31579	0.843381
72.3	34.9	1.24419	0.745929		133	42.6	1.22034	0.920963		19.6	18.5	1.91667	0.719652
72.3	33.1	1.54545	0.829263		133	43.7	1.61765	0.875183		20	17.6	1.29545	0.811362
72.4	36.7	2.55	0.675486		133	42.4	1.09677	0.929672		20.9	17.7	1.31111	0.83832
72.4	32.3	1.19318	0.872054		133	42	1.03906	0.947464		33	22.8	1.29825	0.797727
72.6	33.4	1.46835	0.817812		133	47.5	2.05495	0.740754		42.1	25.2	1.54237	0.833088
72.8	36.4	2.34921	0.69046		134	44	1.51887	0.86978
72.8	33.1	1.3494	0.834998		135	46	1.81443	0.80173
72.8	34.8	2.12121	0.75541		136	42.9	1.24576	0.928612
72.8	33.9	1.28235	0.796053		136	42.9	1.21849	0.928612
72.8	35.3	1.51282	0.734162		137	47.7	1.61538	0.756648
72.9	33.5	1.20455	0.816296		137	42.6	1.12	0.948661
73	34	1.7027	0.793551		138	52.9	2.81013	0.619694
73	36.9	2.40323	0.673721		138	46.9	1.23529	0.788394
73.1	34.4	1.53846	0.776266		138	44.6	1.68627	0.871805
73.1	32.3	1.12088	0.880485		139	46.5	1.44144	0.807828
73.2	48.7	3.2037	0.387849		139	71.6	2.62195	0.340721
73.2	33.3	1.39024	0.829531		140	42	1.144	0.997331
73.3	34.5	1.7027	0.773884		140	44	1.22314	0.908725
73.4	35	1.73973	0.752956		142	54.8	2.88608	0.594206
73.6	34.7	1.36145	0.768119		143	47.7	1.88776	0.789785
73.8	34.3	1.91429	0.788275		144	44.3	1.3913	0.922072
73.9	32.7	1.37349	0.868478		144	44	1.275	0.934689
73.9	36.2	1.75342	0.708659		146	46.6	1.56881	0.844872
74	32.6	1.24138	0.874997		146	46.3	1.53636	0.855856
74	42.5	1.21591	0.51483		147	44	1.10769	0.954161
74.1	34.7	1.58442	0.773338		147	45.5	1.21774	0.892287
74.4	35.7	1.92857	0.733578		148	46.5	1.64486	0.860133
74.6	33.1	1.20225	0.855643		148	46	1.13178	0.878933
74.7	33.2	1.38554	0.851637		149	50	2.14894	0.748956
74.8	35.7	1.83333	0.737522		149	45.7	1.40517	0.896528
74.9	34	1.44444	0.814205		150	45.5	1.41379	0.910497
74.9	33.7	1.31765	0.828766		151	46.6	1.50442	0.873806
74.9	32.7	1.20225	0.88023		153	52.5	2.4	0.697562
75.3	32.7	1.20225	0.884931		153	48	1.9798	0.834486
75.3	33.3	1.08511	0.853329		153	46.9	1.42735	0.874089
75.4	39.4	2.34375	0.610364		153	46.6	1.5	0.885379
75.4	32.9	1.2907	0.875365		154	46.9	1.31967	0.879802
75.6	40.8	3.08929	0.570705		154	55.5	2.63953	0.628268
75.7	34	1.21348	0.822902		154	46.5	1.57143	0.895003
75.7	36.5	2.02899	0.714036		154	47.7	1.50877	0.850538
75.7	32.9	1.27586	0.878848		155	46	1.30081	0.920504
75.8	35.9	1.48148	0.739078		156	50.3	1.8835	0.774816
76.1	35.5	1.875	0.758818		157	46.3	1.61261	0.920338
76.3	34.8	1.63636	0.791728		158	46.9	1.16794	0.902654
76.8	40.9	3.21818	0.576932		159	50.5	1.84762	0.783473
76.8	35.1	1.69737	0.783352		159	50.3	2.02	0.789716
76.9	37.9	2.05797	0.672756		159	51.1	1.70642	0.765183
77	33.1	1.04124	0.883171		160	47.2	1.18321	0.902497
77.1	35.6	1.7973	0.764477		160	64.2	3.51316	0.48782
77.1	41.6	2.1791	0.559858		161	49.7	1.54783	0.819074
77.2	34.4	1.27273	0.819804		162	51.1	1.94175	0.77962
77.4	34.2	1.39286	0.83157		163	49.1	1.24031	0.849639
77.6	35.9	1.90278	0.756628		164	51.1	1.75229	0.789245
77.6	40	1.71053	0.609469		165	48	1.3254	0.899935
77.7	33.7	1.24719	0.859748		165	48.6	1.53846	0.877852
77.7	36.8	1.76	0.721		166	51.1	1.53846	0.79887
77.7	33.2	1.17391	0.885839		167	60	3.18293	0.58294
77.8	35	1.55	0.798093		167	51.5	2.07921	0.791247
77.9	59.3	1.97183	0.27838		168	47.5	1.17778	0.93569
77.9	35.1	1.55	0.794572		168	51.6	1.49167	0.792902
78.4	35.2	1.59494	0.795135		168	48.3	1.34127	0.904951
78.6	36.9	2	0.725404		168	52.3	2.08911	0.77182
78.7	34.8	1.5625	0.816631		168	47.5	1.21053	0.93569
78.8	35.8	1.94444	0.772627		170	50	1.60345	0.854513
78.8	33.9	1.16129	0.861661		170	47.5	1.24242	0.946829
78.8	39.1	1.53086	0.647713		170	49.7	1.5	0.86486
78.8	35.2	1.64103	0.799191		171	53.1	1.79091	0.762109
78.9	35.8	1.73684	0.773608		172	50.8	1.62931	0.83755
79	35.5	1.4878	0.787735		172	50.5	1.71681	0.847531
79	35.1	1.78667	0.805792		175	49.9	1.5	0.883175
79.3	33.7	1.14894	0.877452		176	50.5	1.22963	0.867241
79.5	34.1	1.5	0.859148		176	60.3	2.95402	0.608258
79.5	37.3	1.11579	0.718058		177	51.7	1.56667	0.832151
79.6	35.6	1.62025	0.789265		177	49.7	1.45968	0.900472
79.6	34.2	1.30682	0.855206		177	50.9	1.58824	0.858514
79.6	35.8	1.5	0.780471		177	50.4	1.26119	0.875633
79.7	34.8	1.44048	0.827008		179	53.7	1.63559	0.780035
79.9	35.9	1.71429	0.779054		180	49.1	1.14894	0.938252
79.9	39.8	2.33333	0.633856		180	49.5	1.15603	0.923149
80	33.8	1.2809	0.879967		184	51.1	1.32331	0.885495
80	37.2	1.55556	0.726464		184	52.3	1.68644	0.845326
80	35.2	1.34483	0.811362		184	50.3	1.23188	0.913885
80.1	34.7	1.48193	0.835956		186	52.9	1.66387	0.83524
80.2	34.7	1.41176	0.837		186	51.5	1.27941	0.881269
80.2	40.5	1.97222	0.614433		187	52.5	1.54839	0.852576
80.2	37.6	1.29213	0.712867		188	50.5	1.12329	0.926371
80.3	35.6	1.48193	0.796206		188	51.1	1.13793	0.904744
80.3	34.4	1.15957	0.852724		188	51.7	1.39695	0.883866
80.4	34.2	1.29213	0.863801		190	50.6	1.18182	0.932529
80.4	33.6	1.23077	0.894926		190	50.5	1.10135	0.936226
80.5	35.7	1.21739	0.793724		190	56.8	2.11215	0.74006
80.6	34.7	1.07143	0.841174		191	51.7	1.39394	0.897971
80.6	37.3	1.26667	0.727993		192	55.9	1.98198	0.772125
80.6	35.4	1.13684	0.808236		193	51.7	1.23404	0.907373
80.6	35.2	1.29213	0.817447		194	50.3	1.08609	0.963553
80.7	37.2	2.04225	0.73282		195	55.7	2.04545	0.789831
80.8	36.4	1.82667	0.766335		195	53.1	1.46923	0.869071
80.9	40.5	2.37879	0.619795		196	55.1	1.65041	0.811265
81.1	36.8	1.89189	0.75255		196	53.4	1.67213	0.863741
81.3	38.8	2.36364	0.678636		196	54.8	1.85345	0.820172
81.3	49.7	1.27778	0.413607		197	51.9	1.12	0.919055
81.5	39.1	2.05634	0.669906		198	53.4	1.46565	0.872554
81.7	38.7	1.85333	0.685504		198	53.9	1.53906	0.856441
81.9	39.6	1.53659	0.656301		199	53.7	1.5748	0.86719
82.2	58.4	2.81967	0.30287		201	52.9	1.18367	0.902598
82.5	34.2	1.23913	0.886363		202	57.1	1.76033	0.778554
82.6	34.9	1.23913	0.852195		202	59.6	2.0625	0.714609
82.6	34.9	1.21505	0.852195		203	58.8	2.05357	0.737821
82.7	35.4	1.12371	0.829295		203	55.9	1.664	0.816361
82.7	38	1.43023	0.719694		203	57.4	1.88889	0.774252
82.8	35.7	1.53012	0.816401		204	56.5	1.77686	0.803051
82.9	35.4	1.4881	0.8313		204	54	1.05096	0.879129
83	39.5	2.50769	0.668488		205	59.7	1.57364	0.722795
83	38.5	2.21739	0.703666		205	54.2	1.27972	0.87693
83.3	42.3	2.86885	0.585025		206	56.5	1.84874	0.810924
83.3	36.4	1.01961	0.790045		206	58.4	2.0531	0.759017
83.4	38.4	1.09091	0.710744		207	53.5	1.23973	0.908809
83.5	36.4	1.31111	0.791942		209	55.1	1.696	0.865073
83.5	37.4	1.74359	0.750159		209	54.5	1.5303	0.884226
83.6	37.8	1.54217	0.735246		209	55.1	1.21622	0.865073
83.6	43.8	2.24638	0.547606		209	53.1	1.05031	0.931466
83.7	35.4	1.48235	0.839322		210	53.5	1.12987	0.92198
84	34.8	1.32222	0.871627		212	53.5	1.45588	0.930761
84	37.5	1.34831	0.750631		212	60.3	1.65625	0.732675
84	35.3	1.44186	0.84711		213	54.3	1.15686	0.907799
84.1	34.7	1.26087	0.877702		213	62.8	1.82787	0.678688
84.1	43.9	2.77419	0.548374		213	52.5	1.11538	0.971115
84.1	36.2	1.44186	0.806471		215	53.7	1.10828	0.936914
84.2	39.6	2.18571	0.674732		216	55.9	1.32639	0.86864
84.3	43.8	1.38636	0.552191		216	54.5	1.22	0.913841
84.5	37.2	1.38636	0.767327		216	78.4	4.09756	0.441602
84.6	36.3	1.52381	0.806802		217	54.9	1.14839	0.904742
84.7	38.5	1.46512	0.718078		217	55.6	1.27211	0.882104
84.7	35.1	1.42529	0.863931		217	55.9	1.21854	0.872662
84.8	35.6	1.35955	0.840825		218	58.9	1.86066	0.789652
84.8	39	2.27536	0.70061		220	58.9	2.04274	0.796897
84.8	39.3	2.15493	0.689955		222	56.5	1.18831	0.873908
85.1	43.1	3.01667	0.575685		223	56.6	1.40845	0.874746
85.1	34.7	1.15464	0.888138		223	57.1	1.31293	0.859493
85.1	35.4	1.2234	0.853361		224	55.9	1.09938	0.900812
85.4	36.8	1.7	0.79245		224	55.4	1.3986	0.917146
85.4	42	2.27536	0.608372		225	57	1.38194	0.870247
85.4	39.5	2.0274	0.687818		226	64.7	2.60952	0.678437
85.5	35.5	1.34444	0.852549		227	60	2.18261	0.792379
85.5	36.6	1.54762	0.802073		228	61.7	1.9187	0.752618
85.6	35.3	1.40909	0.863245		228	60.3	1.83333	0.787971
85.6	35.3	1.28261	0.863245		230	57.7	1.36986	0.868133
85.6	35.6	1.09	0.848758		230	59.1	1.56204	0.82749
85.8	39.3	1.21053	0.698091		230	56.9	1.3931	0.892716
86	36.4	1.48837	0.815653		232	57.1	1.21154	0.894181
86	41.6	2.56923	0.624484		232	59.1	1.32886	0.834686
86	37.1	1.67901	0.785164		235	57.1	1.20253	0.905744
86	36	1.43678	0.83388		235	59.7	1.94355	0.82857
86.1	37.6	1.59036	0.76531		237	59.9	1.40136	0.830051
86.2	38.7	1.7125	0.723261		237	57.7	1.27273	0.894554
86.5	36.9	1.59036	0.798313		237	58.3	1.30921	0.876236
86.5	40.6	2.6	0.659438		238	59.7	1.2293	0.839147
86.5	39	1.92105	0.714656		239	61.4	1.62044	0.796656
86.5	35.2	1.29348	0.877285		241	61	1.81538	0.813893
86.6	37.7	1.67901	0.765676		241	61	1.51408	0.813893
86.7	40.3	2.5303	0.67084		242	57.9	1.35099	0.907127
86.7	35.8	1.26882	0.850086		244	59.4	1.4589	0.869014
86.8	36.2	1.27957	0.832362		245	60.3	1.59286	0.846723
86.9	35.3	1.30435	0.876355		245	60.5	1.61871	0.841134
87	35.2	1.18557	0.882356		246	59.7	1.35526	0.867354
87	36.7	1.32967	0.811703		246	60.3	1.6259	0.850179
87.1	37.8	1.60241	0.766028		247	60.8	1.58156	0.839653
87.2	35.3	1.29032	0.879381		249	65.4	2.06452	0.731566
87.4	38	1.82051	0.760596		250	61.1	1.60284	0.841526
87.6	42.4	2	0.612325		253	60.2	1.4106	0.877278
88	38	1.93421	0.765818		257	59.1	1.36774	0.92463
88	39.6	1.14141	0.705184		258	61.1	1.6338	0.868455
88	39.3	1.79747	0.715991		260	65.5	1.71223	0.761554
88.9	36.5	1.31183	0.838544		262	61.9	1.46358	0.85927
89	36.3	1.2766	0.848763		262	66.2	1.70714	0.751268
89	37.8	1.50575	0.782738		262	61.9	1.68085	0.85927
89.1	38.6	1.49425	0.751472		262	62	1.32075	0.856501
89.1	35.9	1.20619	0.868758		263	62.2	1.45395	0.85425
89.1	35.9	1.33696	0.868758		263	61.1	1.25	0.885285
89.4	46.2	2.70769	0.526336		264	62.4	1.43137	0.85201
89.7	37.3	1.66265	0.810186		265	62.4	1.40645	0.855237
89.7	35.8	1.27368	0.879501		265	66.5	2.22764	0.75303
89.7	36.3	1.4382	0.855439		265	64	1.74101	0.81301
89.8	36.8	1.47727	0.833279		267	63.9	1.16374	0.821712
90	36.7	1.12871	0.839692		268	60.8	1.28834	0.91104
90.1	38.7	1.06731	0.755984		271	62.5	1.36478	0.871805
90.2	36.6	1.44944	0.846163		271	71.9	2.39167	0.658751
90.2	40.1	2.19444	0.7049		272	63.4	1.46104	0.850355
90.2	37.4	1.47727	0.810351		273	62.5	1.50658	0.878239
90.5	36.5	1.25	0.853636		273	61.9	1.44516	0.895347
90.5	41	1.8	0.676536		273	67.4	1.88235	0.755184
90.6	35.7	1.08738	0.893309		275	65.4	1.6875	0.807955
90.6	36.7	1.43333	0.84529		276	70.8	2.43333	0.691914
90.8	37	1.28421	0.833474		276	62.3	1.03804	0.893599
90.9	36.8	1.2268	0.843486		278	61.4	1.33742	0.926655
91.1	38.7	1.61176	0.764375		278	66.5	1.83453	0.789971
91.1	43.8	2.92063	0.596733		278	63.6	1.08889	0.863655
91.2	36.9	1.18182	0.84169		279	63.4	1.5	0.872239
91.3	36.1	1.17	0.880372		279	64.5	1.60403	0.842742
91.4	38.5	1.65476	0.77488		280	63	1.44586	0.886516
91.8	38.7	1.68675	0.770248		280	63.9	1.04891	0.86172
91.8	41.8	1.92308	0.660237		281	64.3	1.43038	0.854072
91.9	36.2	1.03774	0.881268		281	61.7	1.08242	0.927568
91.9	36.6	1.38043	0.862111		283	61.4	1.02128	0.943321
91.9	40.1	2.17808	0.718185		283	65.6	1.66667	0.826397
92.4	43.3	1.7439	0.619307		284	64.2	1.31325	0.865881
92.4	38.2	1.7439	0.795711		284	62.8	1.26627	0.904917
92.5	37.5	1.51136	0.826588		286	65.1	1.47771	0.848035
92.9	39.4	2.05263	0.752026		287	61.9	1.26471	0.941262
92.9	40.5	1.49438	0.71173		288	64.5	1.40994	0.869927
93.1	38.8	1.50562	0.777134		288	65.9	1.40123	0.833358
93.2	48.3	2.05263	0.502032		289	65.6	1.63333	0.843918
93.3	37.4	1.43956	0.838201		290	83.7	3.91753	0.520184
93.3	37.8	1.53409	0.820555		290	83.9	3.82653	0.517707
93.4	37.5	1.1165	0.83463		290	71.4	2.41129	0.714844
93.6	50.8	1.8625	0.455783		291	66.5	1.37805	0.826913
94	38.8	1.73494	0.784647		293	64.4	1.28824	0.887781
94.2	37.8	1.22222	0.828471		293	63.1	1.17978	0.924738
94.4	40.2	2.2027	0.734057		297	69.8	2.07407	0.766047
94.6	38.9	1.62791	0.785601		297	67	1.0582	0.831413
94.7	37.6	1.46154	0.841752		299	67.4	1.52532	0.827106
94.8	41.1	2.38028	0.705236		299	64.8	1.25862	0.89481
94.8	39	1.5977	0.783229		301	71.6	1.79452	0.73782
94.8	41	2.16	0.708681		301	76.8	2.54472	0.641289
94.9	39	1.93671	0.784056		301	66.5	1.44172	0.855329
94.9	39.9	1.125	0.749084		301	66.9	1.51572	0.845131
95.3	41.2	2.10526	0.705518		301	69.8	1.55414	0.776364
95.4	38.4	1.37234	0.81301		302	65.9	1.28324	0.873868
95.5	38.4	1.57955	0.813862		302	67.7	1.39759	0.828017
95.6	39.9	1.68235	0.754609		303	68.4	1.56688	0.813842
95.6	38.3	1.5	0.818974		304	65.1	1.2067	0.901408
95.9	38.5	1.24242	0.813031		304	67.4	1.67763	0.840937
96.1	40.4	1.33333	0.739896		305	64.8	1.26857	0.912766
96.3	41.1	2.06494	0.716395		305	66.3	1.05208	0.871932
96.3	40.4	1.17647	0.741436		306	66.4	1.12903	0.872158
96.5	38.2	1.27551	0.831018		309	67.7	1.57595	0.84721
96.6	36.8	1.09434	0.896378		310	65.4	1.39286	0.910785
96.7	39.4	1.87654	0.782788		311	135.4	1.39881	0.213173
96.7	40.2	1.49451	0.751942		312	69.8	1.83673	0.804736
96.8	42	1.45652	0.689583		314	73.6	2.18519	0.728423
96.9	43.9	2.4507	0.631836		314	66.8	1.43114	0.884273
97.3	39.1	1.40426	0.799778		314	67.3	1.50307	0.871183
97.4	38.1	1.40426	0.843177		314	66.4	1.23333	0.894959
97.4	38.8	1.53333	0.813028		318	72.8	2.12319	0.754005
97.4	36.8	1.10377	0.903802		318	69	1.72549	0.839342
97.7	38.9	1.60227	0.811344		319	69.7	1.71429	0.825154
97.8	41.5	2.1039	0.713596		321	88.2	3.72381	0.518535
97.8	40.2	1.84146	0.760495		322	68.4	1.40351	0.864875
98.3	39.1	1.30612	0.807997		322	70.9	1.62264	0.804958
98.6	48.2	3.29032	0.533326		323	72.4	1.80132	0.774346
98.6	40.2	1.74118	0.766716		324	71	1.2905	0.807678
98.7	39.9	1.51648	0.779079		324	66.2	1.06091	0.92905
98.8	39.7	1.625	0.787745		328	67.1	1.10825	0.915459
98.9	41.2	1.59551	0.73217		329	66.5	1.08122	0.934894
99.3	42.2	2.02532	0.700703		331	67.4	1.21505	0.915626
99.4	39.8	1.48913	0.788552		334	67.8	1.36932	0.913055
99.5	39.3	1.29293	0.809558		334	69.1	1.43605	0.879023
99.5	38.6	1.43617	0.839186		338	69.5	1.15544	0.87934
99.5	39.8	1.67816	0.789345		340	80.2	1.69375	0.664263
99.9	40.3	1.79762	0.772975		342	74.7	1.95302	0.770184
99.9	56.3	2.19737	0.396058		345	73.8	1.36872	0.796006
100	38.3	1.01786	0.856668		345	71	1.25668	0.860027
100.1	38.4	1.51087	0.853064		345	73.6	1.74214	0.800338
100.1	42.6	1.53846	0.693146		349	75	1.87013	0.779673
100.3	39.6	1.76471	0.803749		350	74.8	1.79114	0.786094
100.4	40.5	1.61798	0.76919		355	83.7	1.9026	0.636777
100.6	42.2	1.73256	0.709877		355	76	1.83439	0.772344
101	40.4	1.67045	0.777622		356	72.5	1.25789	0.851106
101.1	39.8	1.33673	0.802038		358	70.2	1.16162	0.91289
101.1	37.8	1.1215	0.889155		358	71.6	1.10837	0.87754
101.2	40.6	1.36082	0.771504		359	74.8	1.74074	0.806308
101.2	40.5	1.74419	0.775319		360	71.6	1.3587	0.882442
101.3	44.3	2.11538	0.648652		362	72.7	1.32796	0.860696
101.7	40.4	1.71264	0.783011		364	77	1.47458	0.771489
101.8	38.7	1.2451	0.854153		364	73.1	1.23196	0.856005
102.1	42.4	1.68182	0.713681		366	91.3	2.04636	0.551759
102.4	38.4	1.05405	0.872665		367	73.8	1.61765	0.846766
102.4	48.2	1.65169	0.55388		367	75.3	1.67665	0.813366
102.6	39.7	1.27723	0.818043		367	81.6	1.4581	0.692621
102.8	39.8	1.28713	0.815524		368	88.8	1.3369	0.586451
102.8	61.4	2.33333	0.342662		369	86.7	2.00654	0.616876
103.1	38.3	1.26471	0.883224		369	77	1.70482	0.782086
103.1	39.8	1.70455	0.817904		370	74.2	1.54286	0.844508
103.2	39.4	1.31	0.835405		372	75	1.7622	0.831056
103.3	41.6	2.05	0.750108		372	86.3	2.33803	0.62767
103.4	48.9	2.40541	0.543391		374	81.7	2.35211	0.704105
104.1	41.1	1.35354	0.774421		374	73.8	1.46667	0.862916
104.2	40.8	1.74713	0.786606		376	86.7	2.07895	0.628578
104.4	39.6	1.4375	0.836604		377	73.8	1.34392	0.869838
104.5	50.1	3.36508	0.523179		377	73.6	1.04673	0.874572
104.5	42.7	1.86905	0.720229		378	74.5	1.40541	0.855833
104.5	40.4	1.6044	0.804569		379	84.8	2.41844	0.662304
104.6	38.5	1.23077	0.886789		380	78.4	1.80488	0.776893
104.7	40.5	1.65556	0.802133		380	82.5	2.55072	0.701594
104.7	52.6	1.9878	0.475538		381	73.9	1.49444	0.87669
104.8	42.1	1.33	0.743031		382	78.4	1.89375	0.780982
104.8	39.7	1.35354	0.835584		382	80.9	1.85802	0.73346
104.9	39.6	1.4375	0.840611		383	79.9	1.24242	0.753902
104.9	38.5	1.0625	0.889332		383	79.4	1.94937	0.763427
104.9	39.3	1.34	0.853494		385	87.4	2.68889	0.633356
105.1	38.9	1.38776	0.872797		385	74.5	1.29897	0.871682
105.5	40.8	1.52128	0.79642		386	75.8	1.45652	0.844226
105.6	43.8	2.31579	0.691712		390	79	1.67442	0.785272
105.7	41	1.69663	0.790164		393	82.6	2.05769	0.72384
105.8	41.7	1.87059	0.764581		393	74.2	1.26633	0.897004
105.9	40.9	1.49474	0.795535		395	80.4	1.40741	0.767883
106.5	45.1	1.7931	0.65797		396	75.4	1.5082	0.875311
106.5	42.1	2.07407	0.755084		396	79.3	1.87195	0.791332
106.6	39.1	1.25	0.876221		398	83.1	2.31081	0.724254
106.6	41.5	1.7191	0.777805		398	83.7	2.03165	0.713908
106.6	43.1	1.4433	0.721128		399	84.4	2.1634	0.703879
107	42.4	1.75	0.747932		401	78.2	1.55801	0.824026
107.4	41.4	1.5914	0.787433		403	74.4	1.21951	0.91489
107.6	38.9	1.17593	0.893558		404	79	1.45213	0.813462
107.7	40.7	1.54255	0.817028		405	79.6	1.76608	0.803228
107.8	40.5	1.37	0.825883		405	87.2	2.44828	0.669317
107.8	39.7	1.26923	0.859503		405	76.7	1.46277	0.865116
107.8	42.8	1.61957	0.739505		407	77	1.16114	0.862627
107.9	40.8	1.54255	0.814537		409	77.6	1.60556	0.853512
107.9	42.1	1.81609	0.76501		411	87	2.42857	0.682359
108	42.2	1.32353	0.762094		412	89.3	2.43537	0.649238
108.1	41.6	1.11712	0.784962		418	81.8	1.44792	0.785018
108.2	40.6	1.51579	0.824869		419	75.8	1.07175	0.916401
108.3	47	1.5914	0.616088		419	79.3	1.43523	0.837293
108.4	47	2.58904	0.616657		420	84.3	1.45312	0.742684
108.4	41.7	1.51042	0.78337		421	79.4	1.52941	0.839172
108.5	39.6	1.16514	0.869459		421	79	1.50265	0.847691
108.6	42	1.53684	0.773644		421	79.5	1.345	0.837062
108.6	41.1	1.57447	0.807897		422	86.1	2.35099	0.715346
108.6	42	1.48958	0.773644		422	75.9	1.08072	0.920532
108.7	45.5	1.79545	0.659807		423	76.8	1.42784	0.901214
108.8	40.8	1.67033	0.821331		425	78.8	1.46875	0.860095
108.8	49.6	3	0.555745		425	83.4	2.17089	0.767833
109	40.7	1.36634	0.82689		425	82.7	1.72881	0.780886
109.2	41.3	1.25714	0.804512		425	81.5	1.65746	0.804051
109.4	41.8	1.68132	0.786819		426	83.8	1.78736	0.76231
109.4	40.6	1.54737	0.834017		427	84.6	2.18354	0.749716
109.5	42.2	1.65217	0.772679		427	79.3	1.29756	0.85328
109.7	40.7	1.2037	0.8322		429	79.6	1.1814	0.850827
109.7	39.8	1.29808	0.870263		429	79.6	1.5291	0.850827
109.9	40.3	1.09735	0.85035		430	86	2.11801	0.730603
109.9	40.5	1.45918	0.841972		432	77.7	1.19626	0.89919
110	42.1	1.76404	0.779899		436	84.8	2.14907	0.761912
110	40.8	1.32039	0.83039		440	84.7	1.82286	0.770718
110.2	41.6	1.69231	0.800212		440	77.7	1.24528	0.915842
110.4	45.3	2.43421	0.676056		443	82.7	1.74444	0.813959
110.7	41.9	1.67391	0.792373		445	78.2	1.12	0.914442
110.9	40.5	1.27619	0.849633		445	77.9	1.42	0.921499
110.9	58.9	1.47959	0.401708		448	81	1.40796	0.85806
111	45.3	1.13393	0.67973		450	78.4	1.23721	0.920005
111	45.3	1.66304	0.67973		450	85.3	1.76667	0.777185
111	40.7	1.49485	0.842062		452	80.4	1.34783	0.878691
111.2	39.5	1.08772	0.895613		452	82.2	1.09607	0.84063
111.2	39.2	1.05172	0.909374		453	85.3	1.88571	0.782366
111.3	40.9	1.42	0.8361		455	80.2	1.22018	0.88894
111.5	51	1.61702	0.538697		455	102.1	3.28571	0.548491
111.5	46.3	1.87356	0.653616		456	85.8	1.96512	0.778395
111.5	42.8	1.61702	0.764887		461	80.8	1.17937	0.887336
111.6	40.7	1.19266	0.846614		462	81.8	1.45771	0.867651
111.7	42	1.15315	0.795728		462	87.3	1.8011	0.761769
111.7	39.6	1.15315	0.895102		462	87.3	2.05325	0.761769
111.7	42.7	1.87356	0.769852		463	82.4	1.30047	0.856912
111.7	41.6	1.65591	0.811104		464	91.4	2.19512	0.697968
111.7	47.1	2.53333	0.632734		464	82.1	1.42157	0.865051
111.9	40.1	1.33981	0.874483		465	90.7	2.14458	0.710311
112	41.7	1.65591	0.809386		465	89	1.82778	0.737705
112	47.8	2.76389	0.615988		466	82.1	1.29907	0.868779
112	41.8	1.51546	0.805518		467	83	1.42647	0.851865
112.2	44.6	2.12195	0.708815		467	93.2	2.10714	0.675608
112.2	41.4	1.37255	0.822625		470	180.9	2.54902	0.180481
112.3	40.4	1.09649	0.864623		472	87.5	1.79235	0.774704
112.3	42.1	1.52577	0.796206		473	85.2	1.74194	0.818826
112.4	39.9	1.04274	0.887218		475	84.1	1.57143	0.84394
112.4	55.8	2.53333	0.453636		477	85.3	1.43204	0.823816
112.4	46.2	1.69565	0.661747		478	81.6	1.12446	0.902106
112.6	51.1	2.41558	0.541884		479	89.5	1.98857	0.751449
113	40.1	1.31429	0.883079		484	85.2	1.80541	0.837869
113.2	48.4	2.80556	0.607247		484	88.3	1.76471	0.78007
113.3	40.9	1.26168	0.851125		485	83.8	1.22768	0.867888
113.3	43.1	1.67742	0.766452		490	85.4	1.54726	0.844287
113.7	42.6	1.5	0.78732		491	90.9	1.92778	0.74673
113.8	41.7	1.67742	0.822394		492	85.3	1.45894	0.849722
113.9	40.8	1.45	0.859831		494	91.8	2.20118	0.736633
114	41.1	1.31429	0.848069		494	88.1	1.84324	0.799807
114.2	42.8	1.8427	0.783409		495	81.8	1.15385	0.929626
114.4	42	1.37864	0.814962		501	84.8	1.2973	0.875499
114.6	49.5	2.34177	0.587738		501	86.7	1.51707	0.837547
114.9	40.8	1.10435	0.86738		502	94.7	2.13873	0.703418
114.9	40.6	1.15044	0.875947		502	86.3	1.12134	0.847017
115.3	44.5	2.09524	0.731677		503	87.7	1.56436	0.821824
115.3	43.2	2.03529	0.776375		504	84.8	1.26667	0.880742
115.4	42	1.53061	0.822086		505	91.9	2.12069	0.751398
115.4	44.1	1.23853	0.745656		506	96.6	1.88108	0.681406
115.7	46.9	2	0.660994		509	88.3	1.74093	0.820363
115.7	40.7	1.21818	0.877717		509	92.4	1.81481	0.749176
115.7	43	1.28972	0.786333		509	93.6	2.03933	0.730089
115.8	45.6	2.04706	0.699824		510	92.6	1.93443	0.747409
115.9	41.8	1.38835	0.833567		512	86.4	1.33484	0.861891
116.2	42.5	1.48	0.808422		514	92.9	1.53883	0.748413
116.3	41.8	1.32075	0.836444		515	95.4	2.37952	0.711083
116.5	44.7	1.49	0.732691		517	88.2	1.42791	0.835148
116.7	44.9	2.04706	0.727425		522	97.6	1.98361	0.688622
116.7	42.2	1.51515	0.823485		530	94.4	1.79381	0.74738
116.8	43	1.64211	0.793809		533	94.2	2.04945	0.754806
116.9	43.5	1.77174	0.776329		534	88.1	1.34667	0.864568
117	42.4	1.45545	0.817832		537	97.6	2.11111	0.70841
117	44	1.14035	0.759435		539	87.5	1.29565	0.884672
117.4	43.6	1.65263	0.776077		539	89.8	1.55714	0.839936
117.4	48	1.98851	0.640318		541	90.9	1.54502	0.822772
117.5	40.8	1.09402	0.887008		552	92.8	1.53738	0.805477
117.6	40.7	1.09402	0.89213		555	110.6	3.06579	0.570155
117.8	41.8	1.28704	0.847232		556	89.2	1.37445	0.878122
118	42.5	1.24545	0.820945		556	96.2	1.44796	0.754978
118.2	45.5	2.08235	0.717471		557	98	2.06486	0.728808
118.2	44.2	1.89888	0.760296		558	92	1.70588	0.828454
118.2	44.9	1.86667	0.736775		558	94	1.56808	0.793576
118.4	44.9	1.60825	0.738021		563	96.8	2.13661	0.755036
118.4	48.6	1.34906	0.629925		563	117.1	3.94815	0.515946
118.4	41.7	1.38462	0.855637		567	94.9	1.74877	0.791153
118.4	42.2	1.33962	0.835481		567	91.2	1.5463	0.85665
119.2	46.9	1.83516	0.68099		571	91.6	1.4141	0.855175
119.3	48	2.10588	0.650681		572	103.6	2.40805	0.669709
119.4	43.3	1.37143	0.800273		573	98.1	1.65238	0.748215
119.5	47.8	1.92135	0.657237		573	91.5	1.0969	0.860047
119.6	56.3	1.68421	0.474159		574	103.7	2.06383	0.670756
119.7	43.9	1.61856	0.780504		578	91.3	1.32203	0.871357
119.7	47.3	1.47059	0.672329		582	99	1.47768	0.746212
119.9	43.4	1.52	0.799926		582	94.8	1.42544	0.813797
120	45	1.3271	0.744674		585	90.9	1.24082	0.889688
120.3	42.8	1.49505	0.825255		587	94.4	1.46018	0.827759
120.5	42.2	1.27273	0.8503		587	117.4	3.86331	0.535195
120.6	44.2	1.88889	0.775734		587	91.3	1.1746	0.884925
120.8	42.9	1.53	0.824826		587	94.7	1.52941	0.822523
121.1	42.4	1.43269	0.846491		589	90.2	1.06015	0.909729
121.2	41.2	1.04959	0.897259		589	90.4	1.0916	0.905708
121.3	41.8	1.30275	0.872405		593	94.9	1.22984	0.827432
121.4	44.6	1.86813	0.766935		597	95.6	1.35021	0.820859
121.5	44.6	1.91111	0.767567		597	93.3	1.41379	0.861829
121.6	55.6	1.7957	0.494304		598	106.2	1.49115	0.666288
121.7	43.6	1.40952	0.804503		599	92.4	1.21116	0.881643
121.8	43.3	1.11017	0.816359		605	91.8	1.20158	0.902152
121.9	44.6	1.92222	0.770094		607	97.5	1.89109	0.802397
121.9	46.3	2.01136	0.714581		607	101.5	2.0567	0.7404
122.2	41.6	1.19298	0.887349		607	96.7	1.56757	0.815728
122.4	46.8	1.47573	0.702263		610	94.7	1.45887	0.854751
122.4	43.6	1.58586	0.80913		610	94.3	1.05147	0.862018
122.6	45.7	2.06897	0.73768		612	100.8	1.48472	0.756903
122.7	43.2	1.44231	0.826203		613	107.6	2.05128	0.665343
122.8	42.6	1.24107	0.850333		613	99.6	1.5	0.776518
122.9	68.8	1.3211	0.326276		615	97.2	1.55111	0.817998
123.1	44.2	1.57	0.791814		615	96.5	1.27419	0.829909
123.3	43.9	1.3	0.803978		620	96.4	1.10075	0.838393
123.4	52.7	2.86486	0.558346		623	128.2	3.87413	0.476345
123.5	50	2.78667	0.620779		626	93.5	1.32653	0.899831
123.5	46.2	1.82796	0.727098		626	95.5	1.24506	0.862536
123.8	47.2	1.98876	0.698307		633	101.1	1.77934	0.778236
123.9	46.1	1.5098	0.732621		634	99.2	1.11524	0.80961
124.1	42.5	1.13559	0.863384		634	102.7	1.42437	0.755367
124.2	51.3	1.94444	0.593057		636	94.4	1.14286	0.896857
124.6	43.9	1.72917	0.812454		636	94.8	1.43882	0.889304
124.6	52.8	2.53165	0.561643		638	94.9	1.16667	0.890222
124.8	43.3	1.26786	0.836467		638	99.7	1.08029	0.806567
125.4	42.3	1.31818	0.880697		638	96.8	1.28685	0.855618
125.4	42.5	1.2193	0.872428		640	98	1.02482	0.837409
125.8	49.7	1.8913	0.639997		641	112.2	2.13846	0.639856
126	43.3	1.27679	0.84451		642	98.3	1.62946	0.834907
126.2	42.6	1.15254	0.873876		644	95.5	1.27165	0.887338
126.3	44.4	1.61	0.805095		646	101.7	1.79439	0.784875
126.3	49.8	1.90217	0.639963		647	95.3	1.3253	0.895217
126.5	43.3	1.37963	0.847861		648	102.6	1.51931	0.773553
126.9	42.9	1.21739	0.866477		650	100.1	1.88995	0.815183
127.1	45.9	1.73196	0.758106		650	95.4	1.29644	0.897483
127.1	45.2	1.8	0.781769		652	99.2	1.04982	0.832596
127.2	43.1	1.29464	0.860483		657	96.3	1.37247	0.890272
127.3	44	1.46667	0.826291		664	101.7	1.6	0.806745
127.6	49.7	2.36145	0.649154		665	95.5	1.08602	0.916273
127.8	46.4	1.68367	0.745941		665	98	1.43621	0.87012
128.1	46.1	1.69388	0.757456		667	98.3	1.1791	0.867418
128.1	43.5	1.42991	0.850708		670	117.2	2.5163	0.612956
128.1	43.4	1.16949	0.854633		672	98.3	1.42449	0.873921
128.1	43.1	1.30357	0.866572		673	105.2	1.15809	0.764176
128.3	43.9	1.35455	0.83658		676	99.2	1.22642	0.863243
129.3	44.8	1.15	0.809566		679	101.9	1.70667	0.821734
129.6	47.2	2.08989	0.731023		680	100.7	1.36111	0.842674
129.8	45.1	1.13223	0.801921		683	100.3	1.14909	0.853156
129.9	45.1	1.24348	0.802539		687	107.2	1.98571	0.751237
129.9	50.8	1.88298	0.632545		687	112.3	2.29744	0.684553
130	44	1.25217	0.843816		688	96.7	1.17582	0.924582
130.1	43.7	1.34234	0.8561		692	102.3	1.38492	0.83093
130.3	47	1.01562	0.74124		692	104.6	1.68122	0.79479
130.4	44.6	1.59804	0.823792		694	97.5	1.15162	0.917403
130.5	44.1	1.45794	0.843224		697	105.4	1.75556	0.788427
130.6	44.1	1.2807	0.843871		701	104.8	1.62821	0.802057
131	44	1.40367	0.850307		709	108.9	1.99531	0.751277
131.3	44.3	1.33036	0.840751		709	109.7	1.78222	0.74036
131.5	46.6	1.43519	0.760963		710	102.8	1.34749	0.844271
131.7	44.1	1.33929	0.850978		715	111.4	1.37743	0.724012
131.7	46.3	1.71717	0.772029		717	103.7	1.37209	0.83786
131.9	45.1	1.14876	0.814895		718	114.3	2.23762	0.690624
132.2	44.6	1.53333	0.835164		726	105.6	1.54286	0.818123
132.4	45.6	1.14876	0.800144		727	109.6	1.36538	0.760542
132.4	47.1	1.02344	0.749991		731	105.4	1.58678	0.826887
132.6	47.7	1.69	0.732347		733	106.9	1.81498	0.806043
132.7	44.8	1.4537	0.830854		734	100.6	1.18505	0.911402
133.1	47	1.95699	0.757168		737	136.6	2.55208	0.496336
133.4	44.6	1.37838	0.842745		742	147.5	4.18667	0.428578
133.5	45.8	1.57692	0.799761		743	114.1	1.4186	0.717179
133.5	44.9	1.48598	0.832144		744	103.6	1.4358	0.871091
133.7	44.4	1.30702	0.852266		745	116.6	1.97717	0.688603
133.8	51.3	2.52439	0.638898		747	114	1.86283	0.722305
134	45.3	1.4	0.820575		764	105.4	1.47471	0.864215
134	44.5	1.49533	0.850344		764	130.5	3.35882	0.563744
134	44.1	1.30702	0.86584		766	104.4	1.31985	0.883156
134.2	45.4	1.29565	0.818183		773	106.7	1.29818	0.853219
134.2	51.1	2.21591	0.645834		776	110	1.65984	0.805909
134.3	45.2	1.22881	0.826055		777	107.1	1.51172	0.85124
134.4	43.7	1.18333	0.884395		777	103.4	1.22535	0.91325
134.6	48.5	2.12222	0.71907		778	107.2	1.2971	0.850746
134.7	44.2	1.3964	0.866429		778	106	1.33824	0.870117
134.7	44	1.375	0.874323		780	114.2	1.6129	0.751575
135.1	44.1	1.24786	0.872947		784	112.8	1.67623	0.774297
135.4	47.5	1.63107	0.754121		791	106	1.369	0.884656
135.5	46.8	1.42727	0.777423		795	112	1.51938	0.796418
135.9	45.7	1.40541	0.817706		799	112.8	1.79832	0.789112
136.1	47	1.88542	0.774234		805	134.7	3.59763	0.557533
136.5	48.5	1.64078	0.729221		811	107.3	1.10458	0.885179
136.9	45.4	1.15447	0.834645		815	114.5	1.72653	0.78119
136.9	49.9	2.19101	0.690895		816	111.4	1.6	0.826285
137	47.4	1.77778	0.766256		821	117	1.87288	0.75367
137.2	44.9	1.42342	0.855207		824	114	1.80498	0.79676
137.4	49.8	2.20225	0.696206		824	119.5	2.33491	0.725106
137.5	50.9	2.02151	0.666925		837	113.5	1.68924	0.816476
137.5	46.9	1.5	0.785537		837	111.2	1.29268	0.850601
137.9	49.2	2.20225	0.715886		840	117.5	1.81481	0.764563
137.9	59.5	2.06522	0.489486		841	107.4	1.19	0.916215
138.1	46.6	1.63462	0.799156		849	111.5	1.37011	0.858159
138.9	49.7	1.48624	0.706642		852	118.7	1.74	0.759885
139	46.6	1.43243	0.804364		855	113.1	1.4797	0.839945
139	53.8	1.6	0.603476		855	112.8	1.39785	0.844419
139.5	49.1	2.15385	0.727145		855	122.3	1.85537	0.718328
139.6	51.3	2.14286	0.666593		857	114.1	1.68235	0.827217
139.6	45.3	1.17073	0.854868		858	124.1	2.13717	0.70009
139.7	101.4	3.35616	0.170738		862	131.6	2.79293	0.625468
139.8	53.3	2.5119	0.61839		863	118.7	1.26102	0.769696
139.9	45.7	1.29915	0.841773		865	120.8	2.08696	0.74489
139.9	44.5	1.2605	0.887784		868	116	1.31379	0.810613
140.1	45.9	1.37719	0.835647		870	115.8	1.59091	0.81529
140.2	48.1	1.75248	0.761496		881	110.9	1.34256	0.900166
140.4	49.3	1.86735	0.725911		892	123.5	1.43772	0.734921
140.4	48.2	1.12698	0.759422		893	122	2.1886	0.753948
140.6	50.2	2.02128	0.701113		893	150.3	3.76437	0.496756
141.6	49.2	1.49091	0.735094		894	114.8	1.48375	0.85244
141.9	47.9	1.95833	0.777179		897	125.4	1.35862	0.716815
142	50.7	2.49412	0.694196		903	115.3	1.40559	0.85357
142.3	46.6	1.67308	0.823461		907	114.2	1.30976	0.873947
142.6	45.9	1.39474	0.850558		907	120.8	1.81746	0.781058
142.8	52.6	2.6506	0.648585		913	121.6	1.74419	0.775914
143.2	46.2	1.09302	0.84308		916	113.4	1.15409	0.895116
143.4	49.5	1.85859	0.735442		934	114.9	1.13272	0.889031
143.5	46.3	1.54128	0.841201		941	119.7	1.525	0.825299
143.5	48.4	1.72816	0.769788		942	114.8	1.17188	0.898208
143.7	49.7	1.68269	0.731061		948	120.5	1.68284	0.820435
143.8	48.7	1.68269	0.761923		950	116.6	1.25806	0.878085
144	52	1.168	0.669215		972	118.6	1.3127	0.868374
144.2	46.4	1.21138	0.841665		978	121.7	1.53333	0.829789
144.6	54.5	1.51818	0.611766		980	136	2.50224	0.665822
144.7	45.9	1.21951	0.863084		985	117.2	1.18098	0.901137
144.9	50.4	2.13978	0.716832		985	131	1.4811	0.721279
145.1	53.8	1.37069	0.62996		996	126.1	1.28344	0.787117
145.1	45.1	1.125	0.896446		1004	131.3	1.99605	0.731837
145.2	48.4	1.48214	0.778907		1009	157	2.91905	0.514401
145.2	50.6	1.20161	0.712649		1018	118.4	1.07493	0.912545
145.3	48.9	1.81188	0.763586		1019	122.9	1.25857	0.847774
145.3	46.3	1.26446	0.851753		1029	120.8	1.0745	0.886118
145.3	45.7	1.31092	0.874265		1031	126.9	1.73455	0.804536
145.5	47.8	1.5045	0.800234		1033	130.8	1.81784	0.758743
145.5	45.7	1.10853	0.875468		1039	122.6	1.36977	0.868649
145.6	47	1.11628	0.828277		1042	128.8	1.72924	0.789307
146.2	50.5	1.61682	0.720401		1043	123.6	1.35463	0.857941
146.4	65.8	2.45977	0.424912		1052	121.5	1.29193	0.895515
146.5	48.8	1.78431	0.77305		1053	132.1	1.91321	0.758285
147.1	50.5	2.04167	0.724836		1057	131.6	1.63415	0.766961
147.2	46.5	1.21774	0.855484		1062	158.5	3.385	0.531222
147.3	46.5	1.31933	0.856065		1073	130.8	1.78339	0.788123
147.4	46.6	1.11538	0.852973		1075	146.9	2.68584	0.626001
147.4	48.3	1.2439	0.793986		1079	134.8	2.03077	0.746194
147.6	53.8	2.04167	0.640814		1109	142.1	2.28112	0.690166
147.7	46.5	1.0916	0.85839		1109	158.6	2.7193	0.554032
147.7	47.3	1.39655	0.829599		1111	141.5	1.5098	0.697286
147.8	48	1.65421	0.806124		1120	138	2.12355	0.739043
147.8	54	2.62353	0.636937		1121	133.1	1.63729	0.795169
147.8	45.8	1.13178	0.885428		1123	157.7	1.54934	0.567448
148.1	46.6	1.23387	0.857024		1128	124.3	1.08516	0.917438
148.1	45.5	1.2439	0.898964		1133	127	1.17094	0.882739
148.3	48.7	1.59633	0.785766		1141	144.2	1.54902	0.689549
148.7	48	1.53153	0.811033		1145	132.4	1.35671	0.820804
149.2	51.6	1.31667	0.704173		1148	148.1	1.55049	0.657721
149.4	48.6	1.09091	0.794855		1151	131.4	1.27434	0.837711
149.5	48.2	1.66355	0.808643		1153	127.9	1.29377	0.885723
149.7	47.1	1.41379	0.847988		1154	136.7	1.67568	0.77603
150.1	46.5	1.26829	0.872338		1165	139.5	1.34639	0.752294
150.2	49.3	1.88119	0.77658		1201	134	1.57051	0.840511
150.2	47.4	1.49558	0.840085		1201	135.9	1.62215	0.817173
150.5	45.9	1.13077	0.897679		1233	136.7	1.56151	0.829155
150.6	45.9	1.15504	0.898275		1242	132.5	1.31124	0.888996
150.6	63.7	1.50442	0.466397		1247	198.5	2.544	0.3977
151	49.6	1.85294	0.7713		1306	141.7	1.59443	0.81736
151.1	53.6	2.47727	0.660914		1310	142.6	1.73548	0.809547
151.2	48.7	1.69159	0.801131		1310	139.4	1.56748	0.847141
151.3	57.8	1.88119	0.569106		1319	137.8	1.37143	0.872883
151.7	64.2	2.19149	0.462515		1344	142.6	1.48968	0.830558
152	47.4	1.29508	0.850152		1359	141.4	1.2058	0.854143
152.1	57.8	1.6	0.572115		1361	150.6	1.74603	0.754081
152.3	51	1.82524	0.735816		1361	155	1.69063	0.711876
152.5	50.1	1.86275	0.763492		1389	174.9	2.78175	0.570601
152.6	52	1.9697	0.709182		1428	150.2	1.46875	0.795423
153.3	52.7	2.15789	0.693635		1433	150.4	1.65361	0.796087
153.5	47.8	1.46957	0.844233		1444	147.1	1.50716	0.838594
154.3	47.5	1.4569	0.859387		1473	149	1.21939	0.833758
154.6	48.4	1.34711	0.829332		1481	153.6	1.96129	0.788828
154.6	50.7	1.62727	0.755794		1484	146.7	1.43251	0.86653
154.7	52.6	2.2234	0.702633		1492	166.9	2.40569	0.673079
154.7	50.4	1.90196	0.765313		1494	156.1	1.86834	0.770468
154.8	47.2	1.17829	0.873166		1501	156.4	1.2005	0.771111
154.8	51.7	2.05102	0.727779		1523	151.4	1.5755	0.834945
155	49.1	1.47414	0.807939		1566	154.3	1.47011	0.826551
155.4	47.3	1.00714	0.872848		1581	151.6	1.34625	0.864457
155.4	48.5	1.6036	0.83019		1589	175.1	2.15686	0.651271
155.8	49	1.73832	0.815427		1603	157.9	1.55801	0.80794
155.9	48	1.40336	0.850303		1626	183.7	2.67986	0.605497
156.2	48.2	1.46154	0.844883		1643	158.5	1.66667	0.821843
156.8	48.5	1.31707	0.837669		1697	154.1	1.14747	0.898021
157.2	53.1	2.16667	0.700605		1697	189.2	2.77778	0.59573
157.3	48.7	1.30645	0.833452		1703	169	1.94611	0.749292
157.6	48.9	1.30645	0.828225		1733	162.7	1.75211	0.822685
157.7	49.4	1.35246	0.812059		1746	167.4	1.60484	0.782967
158.1	50.1	1.82857	0.791528		1766	158.9	1.22664	0.878927
158.2	52.2	1.90291	0.729584		1775	177.5	2.07576	0.707965
158.3	49.4	1.2093	0.815149		1778	200.8	3.53755	0.554133
158.9	49.1	1.55263	0.828268		1782	160	1.04946	0.874737
159	49	1.5	0.832175		1815	165.3	1.25116	0.83472
159.2	63.9	1.8381	0.489949		1826	166	1.55959	0.832711
159.4	50.2	1.625	0.79486		1863	165	1.29439	0.859914
159.5	48	1.304	0.869938		1882	168.4	1.55867	0.83396
159.7	47.7	1.08029	0.882019		1888	202.5	1.77446	0.578578
159.8	51.1	1.7156	0.769033		1900	184.3	1.65707	0.702931
159.9	52.2	1.13433	0.737424		1941	170.8	1.52109	0.836103
159.9	50.8	1.60177	0.77863		1991	181.9	1.97765	0.756164
160.8	51.7	1.83019	0.755988		1992	178.4	1.47826	0.78652
161	49.3	1.35772	0.832419		2023	173.3	1.3555	0.846464
161.1	51.8	2	0.754477		2025	174.1	1.2511	0.839532
161.1	47.4	1.11029	0.90105		2025	175.4	1.47017	0.827134
161.6	57.5	2.07	0.614208		2026	217.2	2.40979	0.539672
162.1	50.4	1.32	0.801921		2054	178	1.65995	0.814649
162.6	56.9	1.46218	0.631111		2063	182.4	1.62687	0.779219
162.7	48.6	1.24031	0.865615		2067	186.4	1.72379	0.747581
163.3	48.4	1.35484	0.876002		2098	185	1.95135	0.770321
163.3	55.1	1.29134	0.675916		2213	187.2	1.81472	0.79356
163.5	48.1	1.10949	0.88805		2240	191.5	1.9349	0.767574
163.7	50	1.57391	0.822846		2281	194.7	2.02375	0.756142
163.9	48.9	1.15672	0.861333		2304	197.1	1.94845	0.745279
163.9	56.6	1.93269	0.642919		2386	184.7	1.35232	0.878914
164.5	57.7	2.4086	0.620904		2436	216.3	2.09091	0.654296
164.5	49.2	1.47899	0.853976		2617	204.7	1.70588	0.784834
165	51.5	1.76147	0.781771		2680	202.5	1.18436	0.821286
165	50.8	1.344	0.803464		2983	210.9	1.48221	0.842772
165.1	51.1	1.37097	0.794539		3386	234.6	1.76721	0.773109
165.1	49.9	1.37097	0.833213		4775	285.6	1.69449	0.735643
165.3	55.8	1.41803	0.667136		5145	300.1	1.72565	0.717899
165.4	50.4	1.26357	0.818247		6109	298	1.375	0.864465
165.4	51.4	1.6875	0.786718
165.4	56.9	1.84112	0.641979
166	56.9	2.44086	0.644308
166	61.1	2.34737	0.558773
166.2	49.8	1.44628	0.842136
166.6	51.1	1.43443	0.801758
167.3	54.8	1.92381	0.700075
167.5	53.2	2.00971	0.743706
167.6	50.4	1.61739	0.82913
167.8	50.1	1.4065	0.840091
167.9	49.4	1.21053	0.864583
168	50.6	1.51261	0.824552
168.5	51.4	1.39516	0.801463
168.6	49.4	1.21805	0.868188
168.7	51.1	1.57265	0.811864
168.9	50.4	1.55085	0.835562
168.9	49.9	1.11511	0.85239
169.2	73.8	2.06863	0.390389
169.4	56.7	1.27692	0.662151
169.6	49.9	1.16912	0.855923
169.6	50.3	1.47934	0.842364
169.8	49.6	1.10714	0.86733
170.2	57.6	1.75676	0.644651
170.5	52	1.53782	0.792369
170.6	54.9	1.8	0.711286
171	50.2	1.14493	0.852704
171.5	51.8	1.27481	0.803183
171.7	50.6	1.33594	0.842712
172.1	59.2	2.46809	0.617088
172.5	52.6	1.49587	0.783479
172.6	55.1	1.95283	0.71441
172.8	54	1.63793	0.744674
172.8	50.7	1.12143	0.844768
172.9	53.2	1.66957	0.767682
173.1	51.8	1.28244	0.810676
173.5	54.4	1.53333	0.736735
174.2	57.4	1.8018	0.664407
174.3	69.9	2.58065	0.448284
174.4	55.5	1.98113	0.711493
174.4	57.3	2.21	0.667494
174.8	61.8	2.01905	0.575141
174.8	51.8	1.52066	0.818638
174.9	52	1.39683	0.812817
175.2	52.6	1.81081	0.795742
175.6	55.7	2.19802	0.711253
175.7	61	1.75221	0.593365
175.8	50.5	1.22963	0.866255
175.8	51	1.3937	0.849353
176.4	61.5	1.64103	0.586082
176.5	50.4	1.17391	0.873159
176.7	53.1	1.89908	0.787512
177.1	52.5	1.448	0.807439
177.4	52.7	1.68103	0.80268
178.1	52.2	1.50407	0.821359
178.2	54.2	1.98131	0.762288
178.3	50.6	1.21168	0.875105
178.4	51.8	1.33846	0.835498
178.5	53	1.65812	0.798539
178.7	51.7	1.35385	0.840143
179.3	55.7	1.17986	0.726239
180.1	56.4	2.29	0.711484
180.2	53.4	1.472	0.794113
180.4	67.9	3.51852	0.491708
180.5	50.8	1.0473	0.878941
180.8	51.5	1.18705	0.856631
180.8	52	1.44444	0.840237
181	60.6	2.08571	0.61936
181.2	54.8	1.83929	0.75824
181.3	52.4	1.36923	0.829746
182	55.6	1.95413	0.73983
182.1	64.8	2.8022	0.544966
182.4	60.7	1.50806	0.622096
183.5	51.9	1.44882	0.856074
183.6	52.7	1.19286	0.830733
183.7	57	2.12381	0.710509
184.3	62.1	2.43878	0.600554
184.4	51.5	1.14685	0.873688
184.4	53.8	1.19286	0.800583
184.6	51.5	1.04667	0.874636
185.2	56	1.64167	0.742121
185.5	53.8	1.53226	0.805358
185.5	60	1.91892	0.647517
185.7	52	1.15385	0.863009
185.7	55.4	1.70339	0.76033
185.8	58.2	2	0.689302
185.8	52.4	1.36364	0.850341
185.9	56.4	1.7265	0.734397
186	54.8	1.95455	0.778326
187.6	52.8	1.33582	0.845619
187.9	56.2	1.84211	0.747591
188.2	56	1.88496	0.754143
188.3	62.5	2.00917	0.605759
188.5	58.9	1.51587	0.682795
188.5	63.1	1.91071	0.594925
188.9	54.4	1.27737	0.802129
189.3	60.4	2.41	0.652059
189.7	57.3	1.10135	0.726052
190.6	54.7	1.60163	0.800494
190.9	57.7	2.08333	0.72055
191.1	53.1	1.17361	0.85169
191.8	55	1.60976	0.79677
192.3	54.1	1.41985	0.825647
192.5	57.2	1.49219	0.739347
192.5	53.7	1.16552	0.838865
192.6	60.5	2.02727	0.661234
192.7	54.8	1.51969	0.806363
192.8	53.2	1.31387	0.856039
193.5	53.5	1.46154	0.849539
193.5	56	1.71667	0.77538
193.5	60.8	2.52525	0.657785
193.6	53.2	1.28986	0.859591
193.9	56.4	1.33088	0.766001
194	53.4	1.35556	0.854927
194.6	55.4	1.26429	0.79677
195.3	54.3	1.41353	0.832362
195.3	53.8	1.27143	0.847906
196.2	56.8	1.02564	0.764209
196.2	54.5	1.49612	0.830072
196.4	61.2	2.43564	0.658944
196.9	53.5	1.11333	0.864466
197.5	54.9	1.46565	0.823441
197.8	56.8	1.71901	0.770441
198.2	54.1	1.49231	0.850979
198.7	55.4	1.51938	0.813557
199.1	54.7	1.45455	0.836193
199.6	55.3	1.65323	0.820201
200.2	66.7	3.20225	0.565487
200.5	55.1	1.25175	0.829891
201.6	60	1.19048	0.703717
202.6	60.4	1.7377	0.697871
202.6	53.9	1.24306	0.876338
203	55	1.43284	0.843297
203	60.5	2.18349	0.69694
203.1	55.1	1.29787	0.840653
203.2	67.4	2.0625	0.5621
203.3	60	1.46617	0.709651
203.7	57.3	1.71545	0.779636
204.2	56.4	1.38686	0.806691
204.4	55.8	1.36232	0.82494
204.6	59.2	1.80833	0.733622
206.1	59.5	1.16667	0.731567
206.4	62.8	2.57426	0.657658
206.4	58.6	1.7623	0.755308
206.6	54.2	1.24828	0.883775
207.5	61.8	1.40876	0.682733
207.9	55.7	1.10323	0.842081
208.6	57.7	1.6746	0.787359
208.7	63.5	1.64567	0.650406
209.2	56.8	1.3741	0.814845
209.7	62	2.28704	0.685528
210	58	1.68254	0.784464
210.5	57.3	1.77236	0.805662
210.6	64.3	1.14379	0.640098
211.7	60.3	1.64062	0.731638
211.8	66	2.81633	0.611009
211.9	77.2	1.94915	0.446793
212.3	74.9	1.58015	0.47555
212.4	70.7	2.18919	0.533981
212.6	60.4	1.17105	0.732317
212.7	66	1.47059	0.613606
212.7	61.2	2.00862	0.713632
212.9	68.5	3.42697	0.57017
212.9	63.5	2.36449	0.663496
213.9	58.2	1.77419	0.793551
214.4	62.7	1.29655	0.68533
214.6	57.9	1.35211	0.804419
215	56.8	1.19868	0.837436
215.1	61.3	1.25	0.719332
215.3	56.9	1.45985	0.83566
215.5	70.2	2.70297	0.549519
216.1	58.5	1.44203	0.793511
216.6	63.3	1.32639	0.679299
217	65.5	1.6875	0.635605
218.2	56.6	1.15484	0.855917
218.7	57.9	1.21053	0.819788
219.1	56.4	1.18954	0.865554
219.6	61.6	1.63359	0.727245
219.7	58.5	1.64615	0.80673
219.9	61.1	1.21053	0.740206
220.3	70.1	2.98969	0.563363
220.5	58.8	1.35417	0.801427
220.7	56.8	1.21711	0.859638
220.8	69.9	2.87879	0.567877
221.2	63.3	1.74803	0.693725
221.7	61.6	2.09483	0.7342
223.2	61.5	1.73437	0.741573
223.4	58.2	1.35862	0.828795
225.6	58.5	1.46429	0.828395
225.7	63.9	1.09259	0.694608
227.5	66.6	1.58519	0.64453
228.4	59.7	1.64662	0.805299
229.1	69	1.40278	0.604696
230	62.6	1.58088	0.737546
231.2	61.7	1.888	0.763181
231.4	57.4	1.13665	0.882571
231.6	59.1	1.44755	0.833246
231.8	58.4	1.36735	0.854078
232.5	63.1	1.69697	0.733794
233.1	58.3	1.41379	0.861817
233.2	64.4	1.67669	0.706589
233.6	80.5	2.64151	0.452992
234.1	60.2	1.44444	0.811743
235.7	71.3	2.12605	0.582627
236.4	62.6	1.77692	0.758069
236.9	59.5	1.29412	0.840893
237.9	58.9	1.3245	0.861735
238.4	62.6	1.41781	0.764482
238.6	64.5	1.12805	0.720711
240.1	75.5	1.43836	0.529308
240.5	59.6	1.43151	0.85081
240.8	81.3	1.81538	0.45781
241.4	61.7	1.45517	0.79685
242.6	65.5	1.46897	0.710588
244	63	1.19876	0.772536
245.2	62.3	1.63768	0.793879
245.3	69.6	1.65693	0.63634
246.3	60.8	1.33987	0.837273
246.4	62.2	1.50694	0.800331
247.4	66.9	1.83206	0.694636
247.6	65.8	1.76119	0.718636
248.2	61	1.57042	0.838208
249.3	67.4	1.4527	0.689624
249.4	66.1	2.13115	0.717304
249.8	62.4	1.28662	0.806182
251.4	63	1.58451	0.795965
253.8	60.7	1.21472	0.865614
254.1	60.6	1.21472	0.869499
254.9	59.9	1.06897	0.892742
255.8	64.4	1.37662	0.775066
255.9	61.9	1.48649	0.839264
255.9	66.9	1.33974	0.718502
256.6	61.8	1.34615	0.844286
256.8	64.4	1.79259	0.778096
257.6	73.7	2.21311	0.595965
258	65.4	1.6014	0.758008
259.3	60.3	1.10405	0.896144
259.3	66.5	1.72464	0.736833
260	74.7	2.0873	0.58552
261.6	71.1	2.128	0.650292
262.4	61.4	1.1976	0.874655
263.6	74.5	2.39831	0.596819
263.8	67.5	2.0155	0.727574
263.9	66.6	2.0155	0.747654
267.4	68.4	1.62069	0.718223
269.4	65.4	1.76978	0.791502
269.5	76	2.4661	0.586329
270.3	70.2	1.61644	0.689258
271.1	66.9	1.76429	0.76118
272.1	63.8	1.42308	0.840034
272.3	66.6	1.76429	0.771452
272.9	63.4	1.21302	0.853169
273	66.6	1.85401	0.773435
273	64.3	1.16185	0.829756
274.9	64.3	1.49673	0.835531
275	69.7	2.00758	0.71134
275.1	67.6	1.18605	0.756497
275.2	65.8	1.54305	0.798742
275.5	65.9	1.13636	0.797188
275.8	65.1	1.22485	0.817791
276.4	65.6	1.65753	0.807124
276.4	65.7	1.41139	0.804669
276.7	63.6	1.23669	0.859617
276.8	73.2	2.1811	0.649163
277.5	67.1	1.14205	0.774511
277.7	68.4	1.52632	0.745888
278.7	64.5	1.32317	0.841836
278.9	73.5	1.46154	0.648759
279.5	73.4	1.82143	0.651928
279.5	67.9	1.52288	0.76182
279.8	66.9	1.67808	0.785607
282.2	66.3	1.24118	0.806752
282.9	67	1.48077	0.791942
283.2	65.8	1.02674	0.821961
284.1	72.8	1.63087	0.673625
285.1	66.8	1.70548	0.802887
285.8	80.9	2.25984	0.548751
285.9	77.6	2.44262	0.596624
286.4	67.7	1.57895	0.785246
289.6	73.4	1.28994	0.675486
289.8	75.4	2.21705	0.640568
290.2	70.4	1.87857	0.735804
291.6	68.1	1.81818	0.790138
295.6	67.8	1.46875	0.808081
295.6	67.8	1.4321	0.808081
301	73.9	1.68212	0.692608
302.2	68	1.39759	0.821271
302.5	68.2	1.34911	0.817272
303.7	78.9	2	0.613057
303.9	73.8	2.18797	0.701177
307.2	86	1.77703	0.521956
307.7	74.7	1.37278	0.692941
308.1	83.5	2.71667	0.555301
308.2	67.8	1.2931	0.842526
308.4	76.9	1.86207	0.655347
308.4	70.9	1.74667	0.77096
308.8	72.3	1.26705	0.742353
309.1	80.5	2	0.599401
309.2	66.9	1.28571	0.868155
310.9	80	2.5	0.610451
311	77.9	2.13235	0.644014
312.1	69	1.55	0.823769
312.6	69.9	1.48171	0.803979
312.7	70.3	1.43114	0.79511
316.7	74.6	1.97902	0.715122
318.6	71.8	1.56522	0.776617
319.5	77.3	2.07857	0.671926
320.6	78.5	1.6	0.653784
321.4	73.1	1.41765	0.755825
321.5	79	2.11511	0.647346
321.6	77.3	1.86486	0.676343
321.7	69	1.27933	0.849108
322	75	1.6859	0.719355
324.5	92.6	1.46429	0.475557
325.3	71.9	1.10309	0.790744
325.9	80.6	2.46154	0.630412
326.3	72.5	1.25275	0.780101
326.8	71.5	1.6879	0.803304
328.7	81	1.32022	0.629563
330.4	77.8	2.27206	0.685947
334.7	79.2	2.11268	0.670525
335.7	73.1	1.58537	0.789453
336.5	68.9	1.0495	0.890751
340.9	74.2	1.8129	0.778089
342.3	74.3	1.44253	0.779182
343.1	75.6	1.92053	0.754374
343.6	70.3	1.23404	0.87368
344	74.6	1.65031	0.776767
345.8	81.7	1.74214	0.651015
345.8	75.9	1.95333	0.754312
346.8	87.2	1.65644	0.573134
347.8	72.7	1.44571	0.826934
349.1	80.6	1.64634	0.675289
352	73.7	1.40223	0.814362
352.4	78.5	1.12	0.718632
354.3	83.1	1.30108	0.644732
354.4	74	1.63253	0.81328
358.1	85.6	2.54478	0.614139
358.9	71.3	1.09804	0.887165
359.2	72.8	1.28042	0.851694
360	84.5	2.47794	0.633576
364.3	74.1	1.18687	0.833744
364.8	87.9	2.15646	0.593317
365.6	76.2	1.38798	0.791236
366.4	79.5	1.47753	0.728503
368.3	87.9	1.58721	0.59901
372.7	75.4	1.32804	0.823809
375.4	77.9	1.2449	0.777373
376.4	77.3	1.66471	0.79159
377	78.9	1.96795	0.761022
377.6	77.4	1.56571	0.792063
378.8	85.1	2.61765	0.657296
380.3	81.9	1.78182	0.712473
380.6	79.5	1.69822	0.756736
383.8	92.8	1.4086	0.56004
391.6	82.7	1.64943	0.719518
395.1	82.6	1.51648	0.727707
399.9	89.4	1.31472	0.628762
401.1	77.2	1.24138	0.845723
402.5	78.4	1.24138	0.822893
404.8	80.8	1.41361	0.779162
406.5	85.9	1.47594	0.692284
411.5	78.5	1.08182	0.839152
415.6	91.6	2.41216	0.622436
417.9	97.6	1.84118	0.551293
418.9	87.4	2.03086	0.689124
421	81	1.1831	0.806347
421.1	92.1	2.39333	0.623844
434.2	92.3	2.36601	0.640466
441.7	80.8	1.13453	0.850187
442.6	84.8	1.75978	0.773445
446.4	88.9	1.20737	0.709791
447.8	88.9	2.17901	0.712017
452.3	97.9	1.59474	0.593022
453.7	89.1	1.32057	0.718163
458	94.3	2.49673	0.64722
459.6	94.5	2.09581	0.646735
463.4	83.5	1.44554	0.835205
465.5	86.8	1.42157	0.776408
471.2	87.5	1.68254	0.773391
475.3	86	1.15721	0.807571
487.3	97.1	1.19298	0.649483
488.6	96.4	1.76064	0.660708
495.2	89.5	1.72775	0.776863
501.4	87.2	1.11715	0.828631
511.6	90.4	1.7268	0.78669
545.6	121	2.37427	0.468288
548.5	95.2	1.36726	0.760523
551.9	159.2	4.0916	0.273643
555.5	95.3	1.83673	0.768614
558.1	92.2	1.34783	0.825012
560.3	106	1.53241	0.626641
568.2	97.7	1.86802	0.748035
578.4	104.5	2.17935	0.665588
578.5	91.9	1.36052	0.86076
579.9	93.9	1.45333	0.826479
586.1	95.9	1.30544	0.800837
649.9	120.4	2.04975	0.563383
681.4	100.4	1.22932	0.849463
682	116.7	1.41129	0.629292
683.8	164.9	2.02899	0.316008
691.3	104.4	1.47951	0.797031
706.4	103.3	1.41667	0.831879
753.7	136.7	1.30627	0.506841
775.7	110.2	1.42586	0.802676
780.5	119.6	2.25714	0.685678
814.7	131.5	1.58203	0.592047
997.4	122.1	1.16012	0.840713
1003.4	178.6	1.47959	0.395295
1101.6	180	2.72687	0.427257
1140.2	133.2	1.56908	0.807574
1369.7	176	2.70472	0.555661
1674.1	166.5	1.82164	0.758862

## Sheet: Particle-size_sieves
coarse sand (current beach deposit)
Sieve No.	Particle Size (mm)	Mass Retained (g)	% Retained	% Finer
5	16	0	0	100
6	10	161	10.1258	89.8742
7	6	120	7.54717	82.327
8	2.5	290	18.239	64.0881
9	1.2	370	23.2704	40.8176
10	1	204	12.8302	27.9874
11	0.75	267	16.7925	11.195
12	0.5	118	7.42138	3.77358
13	0.2	50	3.14465	0.628931
14	0.063	10	0.628931	1.39888e-14
15	0.045	0	0	0
	Total	1590
gravel (current beach deposit)
Sieve No.	Particle Size (mm)	Mass Retained (g)	% Retained	% Finer
1	63	0	0	100
2	40	104	9.05135	90.9487
3	35.5	78	6.78851	84.1601
4	20	391	34.0296	50.1305
5	16	134	11.6623	38.4682
6	10	292	25.4134	13.0548
7	6	82	7.13664	5.91819
8.5	2	67	5.83116	0.0870322
9	1.2	1	0.0870322	-1.48492e-15
10	1	0	0	0
11	0.75	0	0	0
	Total	1149
