# Supplementary material for: Soft-sediment deformation structures in Holocene coastal gravel deposits reveal two 1.8–2.0 ka old Mw > 7.0 earthquakes in southern-central Hispaniola
Source: Sci Rep. 2025 Jul 23;15:26793. doi: 10.1038/s41598-025-09922-y (PMC12287264; doi:10.1038/s41598-025-09922-y)
Supplement: Supplementary file 3 — Supplementary Information 3. [file 41598_2025_9922_MOESM3_ESM.xlsx]

## Sheet: Title
Soft-sediment deformation structures in Holocene coastal gravel deposits reveal two 1.8-2.0 ka old Mw > 7.0 earthquakes in southern-central Hispaniola
Francisco José Fernández 1,*	Fernando Pérez Valera 2	Javier Escuder-Viruete 3
1 Universidad de Oviedo, Departamento de Geología, Oviedo, 33005, Spain
2 Universidad de Alicante, Departamento de Ciencias de la Tierra y del Medio Ambiente, Alicante, 03080, Spain
3 CSIC, Instituto Geológico y Minero de España, Madrid, 28760, Spain
*fjfernandez@uniovi.es
Supplementary Table S6: Table of seismotectonic sources and related parameters.
This file is provided, containing the characteristics of the main seismotectonic structures in southern-central Hispaniola..

## Sheet: Seismogenic structures
Table S6. Characteristics of the main seismotectonic structures in southern-central Hispaniola.
Code	Fault/segment name	Deformation mechanism	Maximum estimated magnitude (Mw)	Major known earthquake and magnitude (Mw)	Estimated displacement ratea	Lengthb	Azimuth and dip of fault zoneb	Width of fault zoneb
O-OBFZ	Offshore Ocoa-Bonao-La Guacara Fault Zone	right-lateral strike-slip	Mmax 6,5 (± 0,5)	unknown	0.4 (± 0.2) mm/yr	60 (± 10) km	N010°E to N030°E, subvertical dip	8 ± 5 km
C-OBFZ	Central Ocoa-Bonao-La Guacara Fault Zone	oblique reverse	Mmax 6,5 (± 0,5)	1562 earthquake?	0.4 (± 0.2) mm/yr	50 (± 10) km	N160°E to N010°E, subvertical dip to 40° (±15) W	8 ± 5 km
E-MAFZ	Eastern Sierra de Neiba-Matheux thrust	left-lateral oblique reverse to thrust	Mmax 5.8 (± 0.3)	1942 (Mw 5.8)	0.2 mm/yr	segments of 30 (± 5) km	N120°S (±15), 65° (±10) N	10 ± 5 km
S-JPFZ	Southern San Juan - Pozos Fault Zone	left-lareal oblique revrese to thust	Mmax 6.5 (± 0.5)	1911 (Mw 6.7)	1.5 (± 1.5) mm/yr	>250 km, including segments and imbrications	N130°E (±15), 45° (±15) NE	8 ± 5 km
BAFZ	Bahoruco Fault Zone or Barahona Thrust	reverse	Mmax 7.0 (± 0.6)	1963, Mw 5.7; FD 9 km	0.2 mm/yr	50 to 85 km, including segments and imbrications	N100°E (±15), 50° (±15) S	8 ± 5 km
E-EPGFZ	Eastern Enriquillo-Plantain Garden Fault Zone	left-lateral strike-slip to oblique reverse	Mmax 7.3 (± 0.3)	1751 (Mw 7.5)?, 2010 (Mw 7.0)	8.3 (± 2.0) mm/yr	80 (± 10) km	N080°E (±10), subvertical dip	5 ± 3 km
N-BRFZ	Northern Beata Ridge Fault Zone	left-lateral strike-slip to reverse	Mmax 6.5 (± 0.1), recorded: 4.3 (12/09/2005) and 4.1 (12/10/2013)	1751 (Mw 7.5-8.0)?, 1691?	0.2 mm/yr, probably	60 (± 5) km	N040°E (±10), subvertical dip	10 ± 5 km
C-BRFZ	Central Beata Ridge Fault Zone	left-lateral strike-slip to normal dip-slip	Mmax 6.5 (± 0.1), recorded: 4.3 (12/09/2005) and 4.1 (12/10/2013)	1751 (Mw 7.5-8.0)?, 1691?	0.2 mm/yr, probably	100 (± 5) km	N030°E (±10), 70° (±15) E to subvertical dip	10 ± 5 km
W-MT	Western Muertos Trough	reverse to oblique reverse	Mmax 7.5 (± 0.5)	1673 (Mw 7.3)?; 1691 (Mw 7.7)?; 1751 (Mw 7.5-8.0)?	6.2 (± 1.0) mm/yr	170 km	N100°E (±5), 12° (±5) northward dip	20 ± 15 km
W-DEEP-MT	Western Muertos Trough, deep part	reverse to oblique reverse	Mmax 7.5 (± 0.5)	1673 (Mw 7.3)?; 1691 (Mw 7.7)?; 1751 (Mw 7.5-8.0)?	6.2 (± 1.0) mm/yr	170 km	N100°E (±5), 40° (±5) northward dip	20 ± 15 km
O-MT	Muertos Trough, Ocoa Bay part	reverse to oblique reverse	Mmax 7.5 (± 0.5)	1751 (Mw 7.5-8.0)?	6.2 (± 1.0) mm/yr	40 km	N135°E (±5), 15° (±5) northward dip	20 ± 15 km
aDerived from geological mapping (SYSMIN Project; Escuder-Viruete, 2023, 2024; this work), geodetic GPS measurements (Calais et al., 2016; Manaker et al., 2008) and earthquake magnitude scaling relations (Stirling et al., 2013).
bDerived from geological mapping (SYSMIN Project; Bertil et al., 2015; Terrier-Sedan & Bertil, 2021; Escuder-Viruete et al., 2023, 2024; this work).
